# Supplementary material for: A class of secreted mammalian peptides with potential to expand cell-cell communication
Source: Nat Commun. 2023 Dec 8;14:8125. doi: 10.1038/s41467-023-43857-0 (PMC10709327; doi:10.1038/s41467-023-43857-0)
Supplement: Supplementary file 4 — Supplementary Data 2 [file 41467_2023_43857_MOESM4_ESM.xlsx]

## Sheet: Detected Peptides
Peptide Information										Ion Count Integrations					Concentrations (nM)				Standard Accuracy		MRM Results and Method								IDX
Capped Peptide Names	Sequence	Length	Precursor Uniprot	Precursor Fasta Header	Amino Acid Start	Exact Mass (g/mol) with alkylated cysteines	m/z detected	Z	RT (min)	plasma 1	plasma 2	plasma 3	100 nM Standard	10 nM Standard	plasma 1	plasma 2	plasma 3	average concentration (nM)	standard m/z	ppm accuracy	Signal to Noise Ratio	Precursor ion m/z	Precursor Z	Product ion m/z	Product ion Z	ion	Collision Energy	Fragmentor (V)	IDX MSMS Spectra?
CAP-LAMB2	QHMI	4	Q61292	Laminin subunit beta-2 OS=Mus musculus OX=10090 GN=Lamb2 PE=1 SV=2	547	509.242	510.25	1	12.9	1070.8	473.74	1574.48	486598	52303.6	0.221905	0.0981744	0.326284	0.215454	510.253	6.46742	1332	510.3	1	249.1	1	b2	25	185	No
CAP-ADAMTS18	QKRHFC	6	Q4VC17	A disintegrin and metalloproteinase with thrombospondin motifs 18 OS=Mus musculus OX=10090 GN=Adamts18 PE=2 SV=2	248	856.413	857.421	1	1.9	3247.78	2390.25	4045.57	21043	2150.9	15.4721	11.3869	19.2727	15.3773	857.427	6.64784	680.9	215.1	4	126.9	5	b5	8	170	No
CAP-VIP	QISAKKYLESLI	12	P32648	VIP peptides OS=Mus musculus OX=10090 GN=Vip PE=1 SV=1	95	1373.79	687.904	2	24.5	2169.54	1805.25	4932.52	1.06055e+06	51908.7	0.193586	0.161081	0.440125	0.264931	687.911	9.62344	413.7	687.9	2	608.9	2	a11	25	185	No
CAP-TAC1	QFFGLM	6	P41539	Protachykinin-1 OS=Mus musculus OX=10090 GN=Tac1 PE=2 SV=1	62	723.341	724.349	1	30	4832.06	9149.99	8587.76	608762	35231.2	0.75826	1.43584	1.34762	1.18057	724.351	2.30552	366.4	724.3	1	463.2	1	b4	25	185	Yes
CAP-OBSCN	QLVTE	5	A2AAJ9	Obscurin OS=Mus musculus OX=10090 GN=Obscn PE=1 SV=3	273	570.301	571.309	1	16.1	1598.66	254.99	2035.69	602909	47923	0.259249	0.0413508	0.33012	0.21024	571.314	7.9887	129.7	571.3	1	248.1	1	y2	15	185	No
CAP-FGF5	QWSPS	5	P15656	Fibroblast growth factor 5 OS=Mus musculus OX=10090 GN=Fgf5 PE=2 SV=1	77	585.255	586.263	1	16.5	1401.56	1629.79	3756.16	339194	32259.9	0.410969	0.477891	1.10139	0.663417	586.267	7.06666	52.6	586.3	1	202.1	1	y2	25	185	No
CAP-EMILIN1	QAGL	4	Q99K41	EMILIN-1 OS=Mus musculus OX=10090 GN=Emilin1 PE=1 SV=1	783	369.201	370.209	1	12.5	1519.46	2847.6	2359.68	251910	30169.3	0.616717	1.15578	0.957744	0.91008	370.211	4.94499	39.4	370.2	1	183.1	1	b2	25	185	No
CAP-WNT3A	QFR	3	P27467	Protein Wnt-3a OS=Mus musculus OX=10090 GN=Wnt3a PE=1 SV=1	79	431.228	432.236	1	11.24	12291.4	6459.14	10443	987670	67912.6	1.20273	0.632039	1.02187	0.952214	432.239	6.38789	32.2	432.5	1	157.1	1	z1	25	185	No
CAP-THBS4	QLAD	4	Q9Z1T2	Thrombospondin-4 OS=Mus musculus OX=10090 GN=Thbs4 PE=1 SV=1	119	427.207	428.215	1	12.5	0	0	1110.53	439742	39678.5	0	0	0.24983	0.0832766	428.217	5.34851	31.4	428.2	1	225.1	1	b2	15	185	No
CAP-CSF1	QLLLPKSHSWGIVLPLGELE	20	P07141	Macrophage colony-stimulating factor 1 OS=Mus musculus OX=10090 GN=Csf1 PE=1 SV=2	418	2210.25	737.757	3	27.8	564.4	2519.97	3471.65	115687	4766.96	0.457953	2.0447	2.81689	1.77318	737.767	13.0607	29	737.8	2	976.6	3	b18	15	185	No
CAP-COL27A1	QLGPP	5	Q5QNQ9	Collagen alpha-1(XXVII) chain OS=Mus musculus OX=10090 GN=Col27a1 PE=2 SV=1	1484	492.27	493.278	1	15.5	24128.2	20450.5	17291.2	1.10289e+06	85954.1	2.13537	1.80988	1.53029	1.82518	493.281	6.45801	27.5	493.3	1	212.1	1	y2	15	185	Yes
CAP-DEFA-RS7	QDAALGW	7	P50715	Alpha-defensin-related sequence 7 OS=Mus musculus OX=10090 GN=Defa-rs7 PE=2 SV=2	54	741.345	742.352	1	21.5	473.9	0	2177.47	286691	25637.8	0.16338	0	0.750698	0.304693	742.353	1.83202	24.6	742.4	1	539.2	1	b6	15	185	No
CAP-METTL24	QVTYVRS	7	Q8CCB5	Probable methyltransferase-like protein 24 OS=Mus musculus OX=10090 GN=Mettl24 PE=2 SV=1	67	833.44	834.447	1	13.6	879.31	1790.45	2995.75	68046.9	3197.97	1.22034	2.48486	4.15763	2.62094	834.454	8.26895	23.2	834.4	1	475.2	1	b4	40	185	No
CAP-TENM1	QYYYDGL	7	Q9WTS4	Teneurin-1 OS=Mus musculus OX=10090 GN=Tenm1 PE=1 SV=1	2252	902.381	903.389	1	21.8	1981.36	1766.17	3606.97	397546	25404.6	0.479179	0.427136	0.872322	0.592879	903.387	-2.03677	22.3	903.4	1	886.3	1	z7	12	180	Yes
CAP-CA15	QPLG	4	Q99N23	Carbonic anhydrase 15 OS=Mus musculus OX=10090 GN=Ca15 PE=1 SV=1	281	395.217	396.225	1	13.3	13852.5	4196.09	7545.23	162306	7553.44	8.05625	2.44033	4.38809	4.96156	396.225	-1.23667	21.7	396.2	1	188.1	1	y2	15	185	No
CAP-ANGPTL4	QIDLLAPTHLDNGVDKTSR	19	Q9Z1P8	Angiopoietin-related protein 4 OS=Mus musculus OX=10090 GN=Angptl4 PE=1 SV=1	146	2074.08	692.368	3	20	780.62	0	1127.12	935110	88606.1	0.0829953	0	0.119835	0.0676101	692.377	13.4899	20.4	692.4	3	435.2	1	b4	25	185	No
GnRH	QHWSYGLRPG	10	P13562	Progonadoliberin-1 OS=Mus musculus OX=10090 GN=Gnrh1 PE=3 SV=1	21	1181.57	591.794	2	17.5	217.73	206.31	830.31	755953	74629.4	0.0287612	0.0272527	0.10968	0.0552314	591.8	10.2063	18.3	591.8	2	249.1	1	b2	25	185	No
CAP-CNPY4	QVLDT	5	Q8BQ47	Protein canopy homolog 4 OS=Mus musculus OX=10090 GN=Cnpy4 PE=1 SV=1	71	556.286	557.294	1	15.7	1926.18	1015.38	1126.32	1.0879e+06	100271	0.175527	0.0925286	0.102638	0.123565	557.298	7.53642	16.8	557.3	1	439.2	1	b4	15	185	No
CAP-NTN4	QHWKPAL	7	Q9JI33	Netrin-4 OS=Mus musculus OX=10090 GN=Ntn4 PE=1 SV=2	608	860.466	861.474	1	15.9	6524.05	4453.27	4761.08	569461	23688.8	1.07584	0.734362	0.785121	0.865109	861.48	7.16214	15	861.5	1	249.1	1	b2	35	185	No
CAP-GDNF	QAAAASPENSRGK	13	P48540	Glial cell line-derived neurotrophic factor OS=Mus musculus OX=10090 GN=Gdnf PE=1 SV=1	93	1267.63	634.821	2	2	1326.83	672	861.11	239455	35324.2	0.58499	0.29628	0.379657	0.420309	634.828	11.1528	14.7	634.8	1	325.2	1	b4	25	185	No
CAP-TAC4	QFYGLM	6	Q99N14	Tachykinin-4 OS=Mus musculus OX=10090 GN=Tac4 PE=1 SV=1	60	739.336	740.344	1	26	7847.84	8618.17	17924.8	74559.3	5411.36	10.2144	11.217	23.3302	14.9205	740.35	8.25292	14.3	740.3	1	479.2	1	b4	25	185	No
CAP-DEFB1	QMEPGVGILTSL	12	P56386	Beta-defensin 1 OS=Mus musculus OX=10090 GN=Defb1 PE=2 SV=1	16	1225.64	1226.65	1	27.5	2183.22	883.51	336.88	372696	22610	0.561261	0.227132	0.0866049	0.291666	1226.65	2.28265	10.4	1226.6	1	795.4	1	b8	35	185	No
CAP-PRG4	QEPMKKCT	8	Q9JM99	Proteoglycan 4 OS=Mus musculus OX=10090 GN=Prg4 PE=1 SV=2	923	1002.46	502.239	2	2	3138.57	3419.89	5914.97	347703	38573.8	0.913764	0.995668	1.72209	1.21051	502.24	2.28975	8.9	502.2	2	382.2	2	y6	20	185	No
CAP-PLA2G2A	QFGEMIRLKT	10	P31482	Phospholipase A2 membrane associated OS=Mus musculus OX=10090 GN=Pla2g2a PE=1 SV=3	24	1203.64	602.83	2	22.5	1088.93	848.8	1367.05	751036	50308.6	0.13986	0.109018	0.175581	0.141486	602.836	10.0028	8.4	602.8	2	231.1	1	a2	35	185	No
CAP-FGF18	QVL	3	O89101	Fibroblast growth factor 18 OS=Mus musculus OX=10090 GN=Fgf18 PE=2 SV=1	66	340.211	341.219	1	15.5	0	967.1	1588.96	215195	23194.6	0	0.453327	0.744824	0.399384	341.221	5.07006	8.3	341.2	1	131.1	1	y1	7	120	Yes
CAP-LY86	QPKFSFC	7	O88188	Lymphocyte antigen 86 OS=Mus musculus OX=10090 GN=Ly86 PE=1 SV=1	105	894.406	895.414	1	19.9	598.35	249.11	1098.93	275493	21010	0.211611	0.0880998	0.388645	0.229452	895.421	7.90696	7.1	903.4	1	484.3	1	b4	35	185	No
CAP-VIP-2	QMAVKKYLNSILN	13	P32648	VIP peptides OS=Mus musculus OX=10090 GN=Vip PE=1 SV=1	139	1502.83	752.422	2	24	4777.89	4731.26	4527.05	33345.3	0	12.8957	12.7698	12.2186	12.628	752.43	10.0874	4.7	752.4	2	132.1	1	y1	32	180	Yes
CAP-PRSS36	QLLPGMLCAGYPE	13	Q5K2P8	Polyserase-2 OS=Mus musculus OX=10090 GN=Prss36 PE=2 SV=1	220	1429.67	715.845	2	26.5	11779.1	2637.56	6181.87	210511	10363.8	5.29671	1.18603	2.7798	3.08751	715.851	8.45155	4.6	715.8	2	244.1	1	y2	20	185	No
CAP-GNAS	QWRRARHNYNDLCPPI	16	Q9Z0F1	Neuroendocrine secretory protein 55 OS=Mus musculus OX=10090 GN=Gnas PE=2 SV=2	8	2077.02	693.347	3	16	4051.82	6771.78	9912.89	206758	11735.9	1.86986	3.12508	4.57466	3.18987	693.355	11.1344	4.6	693.3	3	325.2	1	y3	25	185	No
CAP-GDF15	QLELRLRVAAGR	12	Q9Z0J7	Growth/differentiation factor 15 OS=Mus musculus OX=10090 GN=Gdf15 PE=1 SV=2	173	1362.82	682.418	2	17.7	954.32	252.74	1069.48	561542	88142.5	0.18143	0.0480494	0.203323	0.144267	682.425	9.84734	4.4	682.4	2	354.2	1	b3	40	185	Yes
CAP-TAC3	QKRDMHDFFVGLM	13	P55099	Tachykinin-3 OS=Mus musculus OX=10090 GN=Tac3 PE=3 SV=2	78	1604.76	803.387	2	23.6	569.31	1268	1103.95	334161	15849	0.160967	0.358516	0.312132	0.277205	803.396	10.63	4.1	803.4	2	729.4	2	b12	25	185	No
CAP-EGFL8	QPVYKPYLTLCA	12	Q6GUQ1	Epidermal growth factor-like protein 8 OS=Mus musculus OX=10090 GN=Egfl8 PE=2 SV=2	54	1433.74	717.877	2	21.8	461.43	1139.04	910.69	34181.1	1547.48	1.27257	3.14135	2.51159	2.3085	717.878	1.393	4	717.9	2	859.4	1	b7	35	185	No
CAP-COL5A2-2	QRGEPGSRGPVGPPGRA	17	Q3U962	Collagen alpha-2(V) chain OS=Mus musculus OX=10090 GN=Col5a2 PE=1 SV=1	1096	1655.86	552.961	3	10	251.97	1133.72	1049.34	15130.5	1690.7	1.68732	7.59197	7.02692	5.4354	552.968	12.1166	3.7	553	3	454.2	1	b4	25	185	No
CAP-MST1	QVVFEKC	7	P26928	Hepatocyte growth factor-like protein OS=Mus musculus OX=10090 GN=Mst1 PE=2 SV=2	470	890.432	891.439	1	17	546.14	0	407.44	509546	45843	0.106	0	0.07908	0.0616934	891.447	8.73756	3.3	891.4	1	306.2	1	y2	15	185	Yes
CAP-ALKAL2	QLLGESDFAL	10	Q80UG6	ALK and LTK ligand 2 OS=Mus musculus OX=10090 GN=Alkal2 PE=2 SV=3	58	1073.54	537.778	2	26.6	13399.5	2980.29	5283.27	100591	6769.05	12.8536	2.85887	5.06803	6.92684	537.779	2.52892	3.2	1074.5	1	944.4	1	b9	15	165	Yes
CAP-GDF6	QPPPLDLRSLGF	12	P43028	Growth/differentiation factor 6 OS=Mus musculus OX=10090 GN=Gdf6 PE=2 SV=2	256	1320.72	661.367	2	25.7	4636.7	3782.82	4335.56	1.87408e+06	112766	0.236928	0.193296	0.22154	0.217254	661.374	11.2343	3.1	661.4	2	209.1	1	b2	25	185	Yes
CAP-GCG	QAAKEFIAWLVKGR	14	P55095	Pro-glucagon OS=Mus musculus OX=10090 GN=Gcg PE=1 SV=1	113	1597.91	533.644	3	26	1399.44	1873.71	2943.32	202650	10728.6	0.656255	0.87866	1.38024	0.97172	533.651	13.5203	2.8	533.6	3	129.1	1	c1	47	140	No
Gastrin	QRPRMEEEEEAYGWMDF	17	P48757	Gastrin OS=Mus musculus OX=10090 GN=Gast PE=2 SV=2	75	2183.9	1092.96	2	23.2	18430	235.51	202.46	80803.4	10583.2	23.6213	0.301849	0.259489	8.06089	1092.96	2.15012	2.6	1093	2	1010.9	2	b16	45	250	No
CAP-COL5A2	QGAP	4	Q3U962	Collagen alpha-2(V) chain OS=Mus musculus OX=10090 GN=Col5a2 PE=1 SV=1	347	353.17	354.178	1	2	591.18	1812.03	1292.72	100779	14028	0.613319	1.87989	1.34113	1.27811	354.183	14.2584	2.6	345.2	1	115.1	1	y1	15	185	No

## Sheet: All predicted peptides
Sequence	Uniprot	Fasta Header	Start Amino Acid	GN	Length	Detectable?
QATCDACAPGYT	Q05793	Basement membrane-specific heparan sulfate proteoglycan core protein OS=Mus musculus OX=10090 GN=Hspg2 PE=1 SV=1	835	HSPG2	12	FALSE
QAFENGVRM	Q04592	Proprotein convertase subtilisin/kexin type 5 OS=Mus musculus OX=10090 GN=Pcsk5 PE=1 SV=3	291	PCSK5	9	FALSE
QKCVWGHNKER	Q9ET66	Peptidase inhibitor 16 OS=Mus musculus OX=10090 GN=Pi16 PE=1 SV=2	73	PI16	11	FALSE
QSTEVDRSVDRLTFGDLLP	Q70E20	Sushi nidogen and EGF-like domain-containing protein 1 OS=Mus musculus OX=10090 GN=Sned1 PE=2 SV=2	1050	SNED1	19	FALSE
QNEASPTPRCMMHSRAMGR	Q99JR5	Tubulointerstitial nephritis antigen-like OS=Mus musculus OX=10090 GN=Tinagl1 PE=1 SV=1	298	TINAGL1	19	FALSE
QNASR	Q2TJ95	R-spondin-3 OS=Mus musculus OX=10090 GN=Rspo3 PE=1 SV=2	21	RSPO3	5	FALSE
QDCRVNNGGCLHYCLEESN	P33587	Vitamin K-dependent protein C OS=Mus musculus OX=10090 GN=Proc PE=1 SV=2	136	PROC	19	FALSE
QSDRIKD	P33587	Vitamin K-dependent protein C OS=Mus musculus OX=10090 GN=Proc PE=1 SV=2	343	PROC	7	FALSE
QGCVNTKGSYECVCPP	Q6NZL8	Signal peptide CUB and EGF-like domain-containing protein 1 OS=Mus musculus OX=10090 GN=Scube1 PE=2 SV=2	404	SCUBE1	16	FALSE
QFFGLM	P41539	Protachykinin-1 OS=Mus musculus OX=10090 GN=Tac1 PE=2 SV=1	62	TAC1	6	TRUE
QISHKRHKTDSFVGLM	P41539	Protachykinin-1 OS=Mus musculus OX=10090 GN=Tac1 PE=2 SV=1	91	TAC1	16	FALSE
QFYGLM	Q99N14	Tachykinin-4 OS=Mus musculus OX=10090 GN=Tac4 PE=1 SV=1	60	TAC4	6	TRUE
QGLV	Q08535	Secretin OS=Mus musculus OX=10090 GN=Sct PE=2 SV=1	54	SCT	4	FALSE
QGPPGPAGEE	P11087	Collagen alpha-1(I) chain OS=Mus musculus OX=10090 GN=Col1a1 PE=1 SV=4	445	COL1A1	10	FALSE
QVTVA	Q8K1S1	Leucine-rich repeat LGI family member 4 OS=Mus musculus OX=10090 GN=Lgi4 PE=1 SV=1	506	LGI4	5	FALSE
QHSHASRSR	Q64280	Left-right determination factor 1 OS=Mus musculus OX=10090 GN=Lefty1 PE=2 SV=1	65	LEFTY1	9	FALSE
QGSHADRSR	P57785	Left-right determination factor 2 OS=Mus musculus OX=10090 GN=Lefty2 PE=2 SV=2	65	LEFTY2	9	FALSE
QLYSGGGKVGYLVYAG	Q9R001	A disintegrin and metalloproteinase with thrombospondin motifs 5 OS=Mus musculus OX=10090 GN=Adamts5 PE=2 SV=2	79	ADAMTS5	16	FALSE
QFAYRHCNNPAPRNSGRYCT	Q9R001	A disintegrin and metalloproteinase with thrombospondin motifs 5 OS=Mus musculus OX=10090 GN=Adamts5 PE=2 SV=2	587	ADAMTS5	20	FALSE
QDC	O35453	Serine protease hepsin OS=Mus musculus OX=10090 GN=Hpn PE=1 SV=3	169	HPN	3	FALSE
QGNPSRSHGRG	Q9CXD9	Leucine-rich repeat-containing protein 17 OS=Mus musculus OX=10090 GN=Lrrc17 PE=2 SV=1	28	LRRC17	11	FALSE
QCVSEGLSFHCLCPE	O89029	Matrilin-4 OS=Mus musculus OX=10090 GN=Matn4 PE=1 SV=1	353	MATN4	15	FALSE
QKRHFC	Q4VC17	A disintegrin and metalloproteinase with thrombospondin motifs 18 OS=Mus musculus OX=10090 GN=Adamts18 PE=2 SV=2	248	ADAMTS18	6	TRUE
QSALVGKN	Q4VC17	A disintegrin and metalloproteinase with thrombospondin motifs 18 OS=Mus musculus OX=10090 GN=Adamts18 PE=2 SV=2	371	ADAMTS18	8	FALSE
QDPSG	Q62059	Versican core protein OS=Mus musculus OX=10090 GN=Vcan PE=1 SV=2	2335	VCAN	5	FALSE
QASHH	Q6PAL1	Draxin OS=Mus musculus OX=10090 GN=Draxin PE=1 SV=2	52	DRAXIN	5	FALSE
QFEENWYNTYSSNIYKHGDT	Q9ESL9	Fibroblast growth factor 20 OS=Mus musculus OX=10090 GN=Fgf20 PE=2 SV=2	141	FGF20	20	FALSE
QRKCIVEILVEPKDI	P23188	Furin OS=Mus musculus OX=10090 GN=Furin PE=1 SV=2	446	FURIN	15	FALSE
QVEEVRLRPAVEW	Q9Z175	Lysyl oxidase homolog 3 OS=Mus musculus OX=10090 GN=Loxl3 PE=1 SV=2	165	LOXL3	13	FALSE
QVYT	Q07563	Collagen alpha-1(XVII) chain OS=Mus musculus OX=10090 GN=Col17a1 PE=1 SV=3	1455	COL17A1	4	FALSE
QGNDGDPGPVGPA	Q5QNQ9	Collagen alpha-1(XXVII) chain OS=Mus musculus OX=10090 GN=Col27a1 PE=2 SV=1	1443	COL27A1	13	FALSE
QLGPP	Q5QNQ9	Collagen alpha-1(XXVII) chain OS=Mus musculus OX=10090 GN=Col27a1 PE=2 SV=1	1484	COL27A1	5	TRUE
QLLLPKSHSWGIVLPLGELE	P07141	Macrophage colony-stimulating factor 1 OS=Mus musculus OX=10090 GN=Csf1 PE=1 SV=2	418	CSF1	20	TRUE
QRRLDFLAKHILHCKAKY	Q8BQB4	Four-jointed box protein 1 OS=Mus musculus OX=10090 GN=Fjx1 PE=1 SV=1	413	FJX1	18	FALSE
QVVFEKC	P26928	Hepatocyte growth factor-like protein OS=Mus musculus OX=10090 GN=Mst1 PE=2 SV=2	470	MST1	7	TRUE
QIDLLAPTHLDNGVDKTSR	Q9Z1P8	Angiopoietin-related protein 4 OS=Mus musculus OX=10090 GN=Angptl4 PE=1 SV=1	146	ANGPTL4	19	TRUE
QED	Q80V70	Multiple epidermal growth factor-like domains protein 6 OS=Mus musculus OX=10090 GN=Megf6 PE=2 SV=3	237	MEGF6	3	FALSE
QKWKYNR	Q8BLU0	Leucine-rich repeat transmembrane protein FLRT2 OS=Mus musculus OX=10090 GN=Flrt2 PE=1 SV=1	574	FLRT2	7	FALSE
QWSPS	P15656	Fibroblast growth factor 5 OS=Mus musculus OX=10090 GN=Fgf5 PE=2 SV=1	77	FGF5	5	TRUE
QFLDKGSENSFIDLG	Q71KU9	Fibrinogen-like protein 1 OS=Mus musculus OX=10090 GN=Fgl1 PE=1 SV=2	62	FGL1	15	FALSE
QVTYVRS	Q8CCB5	Probable methyltransferase-like protein 24 OS=Mus musculus OX=10090 GN=Mettl24 PE=2 SV=1	67	METTL24	7	TRUE
QHWSYGLRPG	P13562	Progonadoliberin-1 OS=Mus musculus OX=10090 GN=Gnrh1 PE=3 SV=1	21	GNRH1	10	TRUE
QHWKPAL	Q9JI33	Netrin-4 OS=Mus musculus OX=10090 GN=Ntn4 PE=1 SV=2	608	NTN4	7	TRUE
QCRCRPNVA	Q61001	Laminin subunit alpha-5 OS=Mus musculus OX=10090 GN=Lama5 PE=1 SV=4	1553	LAMA5	9	FALSE
QFEENWYNTYSSNLYKHVDT	P54130	Fibroblast growth factor 9 OS=Mus musculus OX=10090 GN=Fgf9 PE=2 SV=2	138	FGF9	20	FALSE
QREKDLSTYNWNSFGLRY	Q6Y4S4	Metastasis-suppressor KiSS-1 OS=Mus musculus OX=10090 GN=Kiss1 PE=1 SV=2	101	KISS1	18	FALSE
QTPEILAALPESAPAVRPTC	Q9R098	Hepatocyte growth factor activator OS=Mus musculus OX=10090 GN=Hgfac PE=1 SV=1	372	HGFAC	20	FALSE
QGSLSFPLLER	O55233	Cerberus OS=Mus musculus OX=10090 GN=Cer1 PE=1 SV=1	26	CER1	11	FALSE
QGPIGPPGPSGV	Q05306	Collagen alpha-1(X) chain OS=Mus musculus OX=10090 GN=Col10a1 PE=2 SV=1	207	COL10A1	12	FALSE
QSLDPSHRISDRDYMGWMDF	P09240	Cholecystokinin OS=Mus musculus OX=10090 GN=Cck PE=1 SV=3	83	CCK	20	FALSE
QDAALGW	P50715	Alpha-defensin-related sequence 7 OS=Mus musculus OX=10090 GN=Defa-rs7 PE=2 SV=2	54	DEFA-RS7	7	TRUE
QPR	O08644	Ephrin type-B receptor 6 OS=Mus musculus OX=10090 GN=Ephb6 PE=2 SV=4	682	EPHB6	3	FALSE
QDGRAECKCPAGEDWWYM	Q61847	Meprin A subunit beta OS=Mus musculus OX=10090 GN=Mep1b PE=1 SV=2	624	MEP1B	18	FALSE
QRCLPEFENAAF	Q9R0B6	Laminin subunit gamma-3 OS=Mus musculus OX=10090 GN=Lamc3 PE=1 SV=2	41	LAMC3	12	FALSE
QRCDDADP	Q9R0B6	Laminin subunit gamma-3 OS=Mus musculus OX=10090 GN=Lamc3 PE=1 SV=2	83	LAMC3	8	FALSE
QPGKAS	Q9CWP4	Lymphocyte antigen 6K OS=Mus musculus OX=10090 GN=Ly6k PE=1 SV=1	120	LY6K	6	FALSE
QGPPGPTGKP	Q61245	Collagen alpha-1(XI) chain OS=Mus musculus OX=10090 GN=Col11a1 PE=1 SV=2	564	COL11A1	10	FALSE
QPGPPGPSGEAGPPGPP	Q61245	Collagen alpha-1(XI) chain OS=Mus musculus OX=10090 GN=Col11a1 PE=1 SV=2	1340	COL11A1	17	FALSE
QTR	Q8K209	Adhesion G-protein coupled receptor G1 OS=Mus musculus OX=10090 GN=Adgrg1 PE=1 SV=1	275	ADGRG1	3	FALSE
QGPRGPLLSMP	Q8BGU2	Cerebellin-2 OS=Mus musculus OX=10090 GN=Cbln2 PE=1 SV=1	5	CBLN2	11	FALSE
QMEPGVGILTSL	P56386	Beta-defensin 1 OS=Mus musculus OX=10090 GN=Defb1 PE=2 SV=1	16	DEFB1	12	TRUE
QRPRMEEEEEAYGWMDF	P48757	Gastrin OS=Mus musculus OX=10090 GN=Gast PE=2 SV=2	75	GAST	17	TRUE
QHEEF	P59509	A disintegrin and metalloproteinase with thrombospondin motifs 19 OS=Mus musculus OX=10090 GN=Adamts19 PE=2 SV=1	406	ADAMTS19	5	FALSE
QVL	O89101	Fibroblast growth factor 18 OS=Mus musculus OX=10090 GN=Fgf18 PE=2 SV=1	66	FGF18	3	TRUE
QSGVYDLRL	Q8R0Z6	Angiopoietin-related protein 6 OS=Mus musculus OX=10090 GN=Angptl6 PE=2 SV=1	256	ANGPTL6	9	FALSE
QPLG	Q99N23	Carbonic anhydrase 15 OS=Mus musculus OX=10090 GN=Ca15 PE=1 SV=1	281	CA15	4	TRUE
QFSSRDCTRPVPRNGGKYCE	Q8BNJ2	A disintegrin and metalloproteinase with thrombospondin motifs 4 OS=Mus musculus OX=10090 GN=Adamts4 PE=2 SV=2	536	ADAMTS4	20	FALSE
QALY	Q9JHI0	Matrix metalloproteinase-19 OS=Mus musculus OX=10090 GN=Mmp19 PE=2 SV=1	252	MMP19	4	FALSE
QKLY	Q10738	Matrilysin OS=Mus musculus OX=10090 GN=Mmp7 PE=2 SV=1	254	MMP7	4	FALSE
QYSSCTSD	P41245	Matrix metalloproteinase-9 OS=Mus musculus OX=10090 GN=Mmp9 PE=1 SV=2	356	MMP9	8	FALSE
QLLDATET	Q80XH2	Interphotoreceptor matrix proteoglycan 2 OS=Mus musculus OX=10090 GN=Impg2 PE=1 SV=1	56	IMPG2	8	FALSE
QLL	Q80XH2	Interphotoreceptor matrix proteoglycan 2 OS=Mus musculus OX=10090 GN=Impg2 PE=1 SV=1	243	IMPG2	3	FALSE
QCSRCATGYYGFPYCKPCNC	Q61789	Laminin subunit alpha-3 OS=Mus musculus OX=10090 GN=Lama3 PE=1 SV=4	1291	LAMA3	20	FALSE
QDEGILPS	Q9JM58	Cytokine receptor-like factor 1 OS=Mus musculus OX=10090 GN=Crlf1 PE=1 SV=1	406	CRLF1	8	FALSE
QAAKEFIAWLVKGR	P55095	Pro-glucagon OS=Mus musculus OX=10090 GN=Gcg PE=1 SV=1	113	GCG	14	TRUE
QPKFSFC	O88188	Lymphocyte antigen 86 OS=Mus musculus OX=10090 GN=Ly86 PE=1 SV=1	105	LY86	7	TRUE
QAAAASPENSRGK	P48540	Glial cell line-derived neurotrophic factor OS=Mus musculus OX=10090 GN=Gdnf PE=1 SV=1	93	GDNF	13	TRUE
QFGEMIRLKT	P31482	Phospholipase A2 membrane associated OS=Mus musculus OX=10090 GN=Pla2g2a PE=1 SV=3	24	PLA2G2A	10	TRUE
QGPVSS	Q8K4G1	Latent-transforming growth factor beta-binding protein 4 OS=Mus musculus OX=10090 GN=Ltbp4 PE=1 SV=2	1214	LTBP4	6	FALSE
QEKREIGDEENSAKFPI	P56942	Pro-MCH OS=Mus musculus OX=10090 GN=Pmch PE=1 SV=2	126	PMCH	17	FALSE
QKGEKGMEGEKGSRGDVGSE	Q4ZJM7	Otolin-1 OS=Mus musculus OX=10090 GN=Otol1 PE=1 SV=2	259	OTOL1	20	FALSE
QKSVWHGSDPS	P39061	Collagen alpha-1(XVIII) chain OS=Mus musculus OX=10090 GN=Col18a1 PE=1 SV=4	1705	COL18A1	11	FALSE
QPAVSWSKD	A2AAJ9	Obscurin OS=Mus musculus OX=10090 GN=Obscn PE=1 SV=3	136	OBSCN	9	FALSE
QLVTE	A2AAJ9	Obscurin OS=Mus musculus OX=10090 GN=Obscn PE=1 SV=3	273	OBSCN	5	TRUE
QVSA	A2AAJ9	Obscurin OS=Mus musculus OX=10090 GN=Obscn PE=1 SV=3	752	OBSCN	4	FALSE
QLRP	A2AAJ9	Obscurin OS=Mus musculus OX=10090 GN=Obscn PE=1 SV=3	2279	OBSCN	4	FALSE
QYPEVGM	Q9R0E1	Multifunctional procollagen lysine hydroxylase and glycosyltransferase LH3 OS=Mus musculus OX=10090 GN=Plod3 PE=1 SV=1	155	PLOD3	7	FALSE
QSRPGCYGDRSSLPGVRSY	P55066	Neurocan core protein OS=Mus musculus OX=10090 GN=Ncan PE=1 SV=1	220	NCAN	19	FALSE
QSPGSSAAPGP	Q5RJI4	Extracellular tyrosine-protein kinase PKDCC OS=Mus musculus OX=10090 GN=Pkdcc PE=1 SV=2	36	PKDCC	11	FALSE
QMAVKKYLAAVL	O70176	Pituitary adenylate cyclase-activating polypeptide OS=Mus musculus OX=10090 GN=Adcyap1 PE=2 SV=1	145	ADCYAP1	12	FALSE
QRVKNK	O70176	Pituitary adenylate cyclase-activating polypeptide OS=Mus musculus OX=10090 GN=Adcyap1 PE=2 SV=1	162	ADCYAP1	6	FALSE
QGPRDTP	Q8K262	Placenta-specific protein 9 OS=Mus musculus OX=10090 GN=Plac9 PE=2 SV=1	22	PLAC9	7	FALSE
QFAEMKLRPSNFRNLE	Q80YX1	Tenascin OS=Mus musculus OX=10090 GN=Tnc PE=1 SV=1	2088	TNC	16	FALSE
QERRRAKRRKRKKEVPFW	Q9QXU7	Prokineticin-2 OS=Mus musculus OX=10090 GN=Prok2 PE=2 SV=1	80	PROK2	18	FALSE
QRRR	O54907	Tumor necrosis factor ligand superfamily member 12 OS=Mus musculus OX=10090 GN=Tnfsf12 PE=2 SV=2	6	TNFSF12	4	FALSE
QLLPGMLCAGYPE	Q5K2P8	Polyserase-2 OS=Mus musculus OX=10090 GN=Prss36 PE=2 SV=1	220	PRSS36	13	TRUE
QASPPRRL	Q8C5G2	Tubulinyl-Tyr carboxypeptidase 2 OS=Mus musculus OX=10090 GN=Vash2 PE=1 SV=2	318	VASH2	8	FALSE
QVEA	Q0VGU4	Neurosecretory protein VGF OS=Mus musculus OX=10090 GN=Vgf PE=1 SV=1	305	VGF	4	FALSE
QGCGVVSSGSSLYFSKA	Q60841	Reelin OS=Mus musculus OX=10090 GN=Reln PE=1 SV=3	1096	RELN	17	FALSE
QVGTGCGTLNDGRSLYFNGL	Q60841	Reelin OS=Mus musculus OX=10090 GN=Reln PE=1 SV=3	1469	RELN	20	FALSE
QNGNA	O09164	Extracellular superoxide dismutase [Cu-Zn] OS=Mus musculus OX=10090 GN=Sod3 PE=1 SV=1	210	SOD3	5	FALSE
QCPDGFV	P11214	Tissue-type plasminogen activator OS=Mus musculus OX=10090 GN=Plat PE=1 SV=3	105	PLAT	7	FALSE
QNCPRG	P35455	Vasopressin-neurophysin 2-copeptin OS=Mus musculus OX=10090 GN=Avp PE=2 SV=1	26	AVP	6	FALSE
QEPMKKCT	Q9JM99	Proteoglycan 4 OS=Mus musculus OX=10090 GN=Prg4 PE=1 SV=2	923	PRG4	8	TRUE
QDSLFYSSNEFEGYP	P97321	Prolyl endopeptidase FAP OS=Mus musculus OX=10090 GN=Fap PE=1 SV=1	404	FAP	15	FALSE
QSLRVSCTYDALKHW	Q99NH8	Triggering receptor expressed on myeloid cells 2 OS=Mus musculus OX=10090 GN=Trem2 PE=1 SV=1	29	TREM2	15	FALSE
QFR	P27467	Protein Wnt-3a OS=Mus musculus OX=10090 GN=Wnt3a PE=1 SV=1	79	WNT3A	3	TRUE
QLRRYINTLTRPRY	P10601	Pancreatic prohormone OS=Mus musculus OX=10090 GN=Ppy PE=3 SV=1	51	PPY	14	FALSE
QVEVL	Q62522	Zona pellucida-binding protein 1 OS=Mus musculus OX=10090 GN=Zpbp PE=1 SV=2	271	ZPBP	5	FALSE
QESDASNFLKRR	Q14BU0	Unique cartilage matrix-associated protein OS=Mus musculus OX=10090 GN=Ucma PE=1 SV=1	49	UCMA	12	FALSE
QSSDCPCVHA	Q8CIZ8	von Willebrand factor OS=Mus musculus OX=10090 GN=Vwf PE=1 SV=2	343	VWF	10	FALSE
QDCPVCEVA	Q8CIZ8	von Willebrand factor OS=Mus musculus OX=10090 GN=Vwf PE=1 SV=2	1193	VWF	9	FALSE
QWGGCGDNLKYSSKFVKEFL	Q8R5M2	Protein Wnt-9a OS=Mus musculus OX=10090 GN=Wnt9a PE=2 SV=1	163	WNT9A	20	FALSE
QGDPNCKIDLSFLIDGSTSI	Q8VHI5	Vitrin OS=Mus musculus OX=10090 GN=Vit PE=1 SV=2	256	VIT	20	FALSE
QRKPRPLDPGEGSKDTDSSA	Q9EPL0	Xylosyltransferase 2 OS=Mus musculus OX=10090 GN=Xylt2 PE=2 SV=3	48	XYLT2	20	FALSE
QSRTSSYSGEYGGKG	Q8K0C5	Zymogen granule membrane protein 16 OS=Mus musculus OX=10090 GN=Zg16 PE=1 SV=1	19	ZG16	15	FALSE
QPPTRFC	Q3UW41	Protein WFDC9 OS=Mus musculus OX=10090 GN=Wfdc9 PE=3 SV=1	37	WFDC9	7	FALSE
QNNEA	P22726	Protein Wnt-5b OS=Mus musculus OX=10090 GN=Wnt5b PE=1 SV=2	199	WNT5B	5	FALSE
QLSVERGGW	P43021	Nodal OS=Mus musculus OX=10090 GN=Nodal PE=2 SV=2	229	NODAL	9	FALSE
QHMI	Q61292	Laminin subunit beta-2 OS=Mus musculus OX=10090 GN=Lamb2 PE=1 SV=2	547	LAMB2	4	TRUE
QCRCKPGVV	Q61292	Laminin subunit beta-2 OS=Mus musculus OX=10090 GN=Lamb2 PE=1 SV=2	801	LAMB2	9	FALSE
QVGCLH	Q9Z0L3	Otoconin-90 OS=Mus musculus OX=10090 GN=Oc90 PE=1 SV=2	367	OC90	6	FALSE
QPLKTPGKKKKGKP	P22858	Parathyroid hormone-related protein OS=Mus musculus OX=10090 GN=Pthlh PE=2 SV=1	116	PTHLH	14	FALSE
QKRDMHDFFVGLM	P55099	Tachykinin-3 OS=Mus musculus OX=10090 GN=Tac3 PE=3 SV=2	78	TAC3	13	TRUE
QFNAFSYHFR	Q3UQ28	Peroxidasin homolog OS=Mus musculus OX=10090 GN=Pxdn PE=1 SV=2	1320	PXDN	10	FALSE
QISAKKYLESLI	P32648	VIP peptides OS=Mus musculus OX=10090 GN=Vip PE=1 SV=1	95	VIP	12	TRUE
QMAVKKYLNSILN	P32648	VIP peptides OS=Mus musculus OX=10090 GN=Vip PE=1 SV=1	139	VIP	13	TRUE
QESC	O35188	Fractalkine OS=Mus musculus OX=10090 GN=Cx3cl1 PE=1 SV=3	54	CX3CL1	4	FALSE
QHP	Q62361	Pro-thyrotropin-releasing hormone OS=Mus musculus OX=10090 GN=Trh PE=2 SV=2	76	TRH	3	FALSE
QILAHV	Q99ML8	Urocortin-2 OS=Mus musculus OX=10090 GN=Ucn2 PE=1 SV=2	104	UCN2	6	FALSE
QLAD	Q9Z1T2	Thrombospondin-4 OS=Mus musculus OX=10090 GN=Thbs4 PE=1 SV=1	119	THBS4	4	TRUE
QTLHLGT	Q9WTS4	Teneurin-1 OS=Mus musculus OX=10090 GN=Tenm1 PE=1 SV=1	1963	TENM1	7	FALSE
QYYYDGL	Q9WTS4	Teneurin-1 OS=Mus musculus OX=10090 GN=Tenm1 PE=1 SV=1	2252	TENM1	7	TRUE
QSEI	Q9WTS4	Teneurin-1 OS=Mus musculus OX=10090 GN=Tenm1 PE=1 SV=1	2724	TENM1	4	FALSE
QYTMRECDNPVPKNGGKYCE	P97857	A disintegrin and metalloproteinase with thrombospondin motifs 1 OS=Mus musculus OX=10090 GN=Adamts1 PE=1 SV=4	580	ADAMTS1	20	FALSE
QSKGYFLFRPRN	Q9QXK8	Neuromedin-U OS=Mus musculus OX=10090 GN=Nmu PE=2 SV=1	154	NMU	12	FALSE
QTNCPKKDWKKPECTIKPN	Q9DD06	Retinoic acid receptor responder protein 2 OS=Mus musculus OX=10090 GN=Rarres2 PE=1 SV=1	75	RARRES2	19	FALSE
QRY	Q9EPS2	Peptide YY OS=Mus musculus OX=10090 GN=Pyy PE=3 SV=2	61	PYY	3	FALSE
QLVRPA	Q7TNK8	Protein ADM2 OS=Mus musculus OX=10090 GN=Adm2 PE=2 SV=1	127	ADM2	6	FALSE
QMD	E9Q414	Apolipoprotein B-100 OS=Mus musculus OX=10090 GN=Apob PE=1 SV=1	3683	APOB	3	FALSE
QHDGTGNDCESI	Q68SA9	A disintegrin and metalloproteinase with thrombospondin motifs 7 OS=Mus musculus OX=10090 GN=Adamts7 PE=1 SV=3	380	ADAMTS7	12	FALSE
QYGEPREG	Q3USZ8	Divergent protein kinase domain 2A OS=Mus musculus OX=10090 GN=Dipk2a PE=1 SV=2	94	DIPK2A	8	FALSE
QSCGPGRGPV	Q61488	Desert hedgehog protein OS=Mus musculus OX=10090 GN=Dhh PE=1 SV=1	20	DHH	10	FALSE
QLLGESDFAL	Q80UG6	ALK and LTK ligand 2 OS=Mus musculus OX=10090 GN=Alkal2 PE=2 SV=3	58	ALKAL2	10	TRUE
QRRNPENG	O08538	Angiopoietin-1 OS=Mus musculus OX=10090 GN=Angpt1 PE=1 SV=2	21	ANGPT1	8	FALSE
QVT	P63075	Fibroblast growth factor 17 OS=Mus musculus OX=10090 GN=Fgf17 PE=2 SV=1	66	FGF17	3	FALSE
QCICPPGFVLSDN	Q61555	Fibrillin-2 OS=Mus musculus OX=10090 GN=Fbn2 PE=1 SV=2	2072	FBN2	13	FALSE
QKKKEE	Q9JJZ5	Epidermal growth factor-like protein 6 OS=Mus musculus OX=10090 GN=Egfl6 PE=1 SV=1	328	EGFL6	6	FALSE
QWRRARHNYNDLCPPI	Q9Z0F1	Neuroendocrine secretory protein 55 OS=Mus musculus OX=10090 GN=Gnas PE=2 SV=2	8	GNAS	16	TRUE
QPFPRAEGMPEAILKVK	Q8BJD1	Inter-alpha-trypsin inhibitor heavy chain H5 OS=Mus musculus OX=10090 GN=Itih5 PE=1 SV=1	865	ITIH5	17	FALSE
QSPG	Q9ESQ8	Pro-FMRFamide-related neuropeptide VF OS=Mus musculus OX=10090 GN=Npvf PE=2 SV=1	163	NPVF	4	FALSE
QDCDFKDAEEAATGECTATV	O08677	Kininogen-1 OS=Mus musculus OX=10090 GN=Kng1 PE=1 SV=1	91	KNG1	20	FALSE
QCYSGYTLAED	O08746	Matrilin-2 OS=Mus musculus OX=10090 GN=Matn2 PE=2 SV=2	303	MATN2	11	FALSE
QHFFHLRNDFAYIEVD	Q8BI06	Cell migration-inducing and hyaluronan-binding protein OS=Mus musculus OX=10090 GN=Cemip PE=1 SV=4	1219	CEMIP	16	FALSE
QLRSYSETIEK	Q3V1M1	Immunoglobulin superfamily member 10 OS=Mus musculus OX=10090 GN=Igsf10 PE=2 SV=2	1547	IGSF10	11	FALSE
QPVYKPYLTLCA	Q6GUQ1	Epidermal growth factor-like protein 8 OS=Mus musculus OX=10090 GN=Egfl8 PE=2 SV=2	54	EGFL8	12	TRUE
QHLIYKDCSDHYVL	P12804	Fibroleukin OS=Mus musculus OX=10090 GN=Fgl2 PE=1 SV=1	198	FGL2	14	FALSE
QLCNIPVT	Q8CG19	Latent-transforming growth factor beta-binding protein 1 OS=Mus musculus OX=10090 GN=Ltbp1 PE=1 SV=2	1565	LTBP1	8	FALSE
QPLYH	Q5FW85	Extracellular matrix protein 2 OS=Mus musculus OX=10090 GN=Ecm2 PE=1 SV=1	229	ECM2	5	FALSE
QLADDGLVALDWVIGPCAR	Q5F2F2	Protein ABHD15 OS=Mus musculus OX=10090 GN=Abhd15 PE=1 SV=1	118	ABHD15	19	FALSE
QGPPGPSGEE	Q01149	Collagen alpha-2(I) chain OS=Mus musculus OX=10090 GN=Col1a2 PE=1 SV=2	374	COL1A2	10	FALSE
QGAPGPAGEE	P28481	Collagen alpha-1(II) chain OS=Mus musculus OX=10090 GN=Col2a1 PE=1 SV=2	478	COL2A1	10	FALSE
QLFE	P01029	Complement C4-B OS=Mus musculus OX=10090 GN=C4b PE=1 SV=3	1435	C4B	4	FALSE
QTGSPGPTGEPGPSGPP	O88207	Collagen alpha-1(V) chain OS=Mus musculus OX=10090 GN=Col5a1 PE=1 SV=2	1372	COL5A1	17	FALSE
QGAP	Q3U962	Collagen alpha-2(V) chain OS=Mus musculus OX=10090 GN=Col5a2 PE=1 SV=1	347	COL5A2	4	TRUE
QGPIGPPGEE	Q3U962	Collagen alpha-2(V) chain OS=Mus musculus OX=10090 GN=Col5a2 PE=1 SV=1	488	COL5A2	10	FALSE
QRGEPGSRGPVGPPGRA	Q3U962	Collagen alpha-2(V) chain OS=Mus musculus OX=10090 GN=Col5a2 PE=1 SV=1	1096	COL5A2	17	TRUE
QGAKGDSGRP	Q02788	Collagen alpha-2(VI) chain OS=Mus musculus OX=10090 GN=Col6a2 PE=1 SV=3	383	COL6A2	10	FALSE
QGPKGEK	A2AX52	Collagen alpha-4(VI) chain OS=Mus musculus OX=10090 GN=Col6a4 PE=1 SV=2	1539	COL6A4	7	FALSE
QGEDGNPGRGGEKGAKGIR	A2AX52	Collagen alpha-4(VI) chain OS=Mus musculus OX=10090 GN=Col6a4 PE=1 SV=2	1694	COL6A4	19	FALSE
QGPP	A6H584	Collagen alpha-5(VI) chain OS=Mus musculus OX=10090 GN=Col6a5 PE=1 SV=4	1746	COL6A5	4	FALSE
QGDHGIP	Q8C6K9	Collagen alpha-6(VI) chain OS=Mus musculus OX=10090 GN=Col6a6 PE=1 SV=2	1470	COL6A6	7	FALSE
QGNP	Q8C6K9	Collagen alpha-6(VI) chain OS=Mus musculus OX=10090 GN=Col6a6 PE=1 SV=2	1488	COL6A6	4	FALSE
QGKEAIKATSKL	Q8C6K9	Collagen alpha-6(VI) chain OS=Mus musculus OX=10090 GN=Col6a6 PE=1 SV=2	2248	COL6A6	12	FALSE
QGLGGPPGLPGSAGLP	P25318	Collagen alpha-2(VIII) chain OS=Mus musculus OX=10090 GN=Col8a2 PE=2 SV=2	349	COL8A2	16	FALSE
QASPYLFEAT	Q9D7Z6	Calcium-activated chloride channel regulator 1 OS=Mus musculus OX=10090 GN=Clca1 PE=1 SV=2	58	CLCA1	10	FALSE
QPSG	Q9EPW4	C-type lectin domain family 3 member A OS=Mus musculus OX=10090 GN=Clec3a PE=3 SV=1	157	CLEC3A	4	FALSE
QGVKGHP	Q07643	Collagen alpha-2(IX) chain OS=Mus musculus OX=10090 GN=Col9a2 PE=2 SV=1	187	COL9A2	7	FALSE
QIGNTGPK	Q07643	Collagen alpha-2(IX) chain OS=Mus musculus OX=10090 GN=Col9a2 PE=2 SV=1	588	COL9A2	8	FALSE
QVLDT	Q8BQ47	Protein canopy homolog 4 OS=Mus musculus OX=10090 GN=Cnpy4 PE=1 SV=1	71	CNPY4	5	TRUE
QILRLKPLTGEGTAGGGGG	Q9Z1W4	Growth/differentiation factor 11 OS=Mus musculus OX=10090 GN=Gdf11 PE=1 SV=1	193	GDF11	19	FALSE
QLELRLRVAAGR	Q9Z0J7	Growth/differentiation factor 15 OS=Mus musculus OX=10090 GN=Gdf15 PE=1 SV=2	173	GDF15	12	TRUE
QPPPLDLRSLGF	P43028	Growth/differentiation factor 6 OS=Mus musculus OX=10090 GN=Gdf6 PE=2 SV=2	256	GDF6	12	TRUE
QVK	P13020	Gelsolin OS=Mus musculus OX=10090 GN=Gsn PE=1 SV=3	188	GSN	3	FALSE
QGPKGEKGAI	Q8BMF8	Gliomedin OS=Mus musculus OX=10090 GN=Gldn PE=1 SV=1	164	GLDN	10	FALSE
QVYAPEVSPESIMECAT	Q9ESY9	Gamma-interferon-inducible lysosomal thiol reductase OS=Mus musculus OX=10090 GN=Ifi30 PE=1 SV=3	160	IFI30	17	FALSE
QGHAG	P21275	Bone morphogenetic protein 4 OS=Mus musculus OX=10090 GN=Bmp4 PE=1 SV=2	38	BMP4	5	FALSE
QHFC	Q69Z28	A disintegrin and metalloproteinase with thrombospondin motifs 16 OS=Mus musculus OX=10090 GN=Adamts16 PE=2 SV=2	243	ADAMTS16	4	FALSE
QLGPSGHDA	Q9DB72	BTB/POZ domain-containing protein 17 OS=Mus musculus OX=10090 GN=Btbd17 PE=1 SV=1	341	BTBD17	9	FALSE
QGLTGPPGKA	Q64739	Collagen alpha-2(XI) chain OS=Mus musculus OX=10090 GN=Col11a2 PE=2 SV=3	524	COL11A2	10	FALSE
QPGSPGPTGENGPPGPL	Q64739	Collagen alpha-2(XI) chain OS=Mus musculus OX=10090 GN=Col11a2 PE=2 SV=3	1300	COL11A2	17	FALSE
QVVFSETVITSVGDEE	Q9QUN9	Dickkopf-related protein 3 OS=Mus musculus OX=10090 GN=Dkk3 PE=2 SV=1	124	DKK3	16	FALSE
QFRKKWNKWALSR	P97297	Pro-adrenomedullin OS=Mus musculus OX=10090 GN=Adm PE=2 SV=2	28	ADM	13	FALSE
QGY	P97297	Pro-adrenomedullin OS=Mus musculus OX=10090 GN=Adm PE=2 SV=2	141	ADM	3	FALSE
QNTDYEAEKALKNPKYKDRA	Q7TN31	Angiogenic factor with G patch and FHA domains 1 OS=Mus musculus OX=10090 GN=Aggf1 PE=2 SV=1	568	AGGF1	20	FALSE
QNPDAPE	Q8CIE6	Coatomer subunit alpha OS=Mus musculus OX=10090 GN=Copa PE=1 SV=2	402	COPA	7	FALSE
QTVPYGLSNYRESLR	P48299	Endothelin-3 OS=Mus musculus OX=10090 GN=Edn3 PE=2 SV=1	122	EDN3	15	FALSE
QYLELDVNIST	Q6AW46	Carboxylesterase 5A OS=Mus musculus OX=10090 GN=Ces5a PE=2 SV=1	516	CES5A	11	FALSE
QEANP	O55189	Ameloblastin OS=Mus musculus OX=10090 GN=Ambn PE=2 SV=1	292	AMBN	5	FALSE
QECCPPEL	Q99K41	EMILIN-1 OS=Mus musculus OX=10090 GN=Emilin1 PE=1 SV=1	351	EMILIN1	8	FALSE
QAGL	Q99K41	EMILIN-1 OS=Mus musculus OX=10090 GN=Emilin1 PE=1 SV=1	783	EMILIN1	4	TRUE
QCYNFGWYPESPICE	Q07968	Coagulation factor XIII B chain OS=Mus musculus OX=10090 GN=F13b PE=1 SV=2	254	F13B	15	FALSE
QEATGRAVSTAHPPS	Q62507	Cochlin OS=Mus musculus OX=10090 GN=Coch PE=1 SV=2	132	COCH	15	FALSE
QVVPVDGSHREVRVSGLDP	O35452	Tenascin X OS=Mus musculus OX=10090 GN=Tnxb PE=1 SV=1	1892	TNXB	19	FALSE
QPGRKYKFLLYGLTG	O35452	Tenascin X OS=Mus musculus OX=10090 GN=Tnxb PE=1 SV=1	3273	TNXB	15	FALSE
QAEAACRPS	Q3TBV5	Interleukin-1 OS=Mus musculus OX=10090 GN=Il1rn PE=1 SV=1	4	IL1RN	9	FALSE
QFGEMIWLKT	V5TCT6	Phospholipase A2 OS=Mus musculus OX=10090 GN=Pla2g2a PE=3 SV=1	24	PLA2G2A	10	FALSE
QMMAMLM	W8R375	Lipocalin 16 OS=Mus musculus OX=10090 GN=Gm39773 PE=2 SV=1	130	GM39773	7	FALSE
QPVTPLELFE	V9GZG9	MHC class III H2-Slp (haplotype a) sex-limited protein mRNA (Fragment) OS=Mus musculus OX=10090 PE=2 SV=1	1407	none	10	FALSE
QLLPGMLCAGYPA	E9QJT0	Polyserase-2 OS=Mus musculus OX=10090 GN=Prss36 PE=4 SV=1	221	PRSS36	13	FALSE
QPGST	Q9ESQ1	Type IV collagen alpha 6 chain OS=Mus musculus OX=10090 GN=Col4a6 PE=2 SV=1	852	COL4A6	5	FALSE
QTNTIKGLNGRPGSPGSM	Q9ESQ1	Type IV collagen alpha 6 chain OS=Mus musculus OX=10090 GN=Col4a6 PE=2 SV=1	1005	COL4A6	18	FALSE
QLFGLKD	Q3TAQ2	Uncharacterized protein OS=Mus musculus OX=10090 GN=Tnxb PE=2 SV=1	420	TNXB	7	FALSE
QKLTAK	G3UXC7	ADAMTS-like 3 OS=Mus musculus OX=10090 GN=Adamtsl3 PE=1 SV=1	859	ADAMTSL3	6	FALSE
QHHHTACSHNSSSSDCED	G3UXC7	ADAMTS-like 3 OS=Mus musculus OX=10090 GN=Adamtsl3 PE=1 SV=1	1580	ADAMTSL3	18	FALSE
QAMVSDRNHTD	A2BHR0	Odorant-binding protein 2B OS=Mus musculus OX=10090 GN=Obp2b PE=3 SV=1	36	OBP2B	11	FALSE
