# Supplementary material for: A class of secreted mammalian peptides with potential to expand cell-cell communication
Source: Nat Commun. 2023 Dec 8;14:8125. doi: 10.1038/s41467-023-43857-0 (PMC10709327; doi:10.1038/s41467-023-43857-0)
Supplement: Supplementary file 7 — Supplementary Data 5 [file 41467_2023_43857_MOESM7_ESM.xlsx]

## Sheet: Detectable Peptides
Peptide Information										Ion Count Integrations						Concentrations (nM)				MRM Results and Method
Capped peptide names	Sequence	Length	Precursor Uniprot	Precursor Fasta header	Amino Acid Start	Exact Mass (g/mol) with alkylated cysteines	m/z detected	Z	RT (min)	plasma 1	plasma 2	plasma 3	1 uM Standard	100 nM Standard	10 nM Standard	plasma 1	plasma 2	plasma 3	average concentration (nM)	Signal to Noise Ratio	Precursoe ion m/z	Precursor Z	Product ion m/z	Product ion Z	ion	Collision Energy	Fragmentor (V)	IDX MSMS Spectra?
CAP-TAC1	QFFGLM	6	P20366	Protachykinin-1 OS=Homo sapiens OX=9606 GN=TAC1 PE=1 SV=1	63	723.341	724.349	1	30	2514.8	2399.3	3581.01	NA	236443	23258	1.06167	1.01291	1.51179	1.19546	354.5	724.3	1	463.2	1	b4	25	185	yes
CAP-EMILIN1	QAGL	4	A0A0A0MT20	EMILIN-1 (Fragment) OS=Homo sapiens OX=9606 GN=EMILIN1 PE=1 SV=1	109	369.201	370.209	1	12.5	2408.75	1589.76	5339.38	NA	129685	16637.7	1.91767	1.26565	4.25082	2.47805	119.3	360.2	1	183.1	1	b2	25	185	yes
CAP-F5	QNEILTIHFTGHSFIY	16	P12259	Coagulation factor V OS=Homo sapiens OX=9606 GN=F5 PE=1 SV=4	618	1900.95	951.481	2	22.2	5460.95	1515.09	2846.34	NA	134686	16275.5	4.15068	1.15157	2.1634	2.48855	112	951.5	2	355.1	1	b3	35	185
CAP-EDN3	QTVPYGLSNYRGSFR	15	A0A2R8Y214	Endothelin-3 OS=Homo sapiens OX=9606 GN=EDN3 PE=1 SV=1	123	1725.86	863.937	2	17.5	41677.6	28623.5	31575	NA	432864	46396.6	9.70582	6.66581	7.35314	7.90826	56.9	863.9	2	1138.6	1	z10	35	175
CAP-Q59F13	QGCLRF	6	Q59F13	Cat eye syndrome critical region protein 1 isoform a variant (Fragment) OS=Homo sapiens OX=9606 PE=3 SV=1	42	761.364	762.372	1	16.8	9578.4	5674.14	13524.7	NA	1.79085e+06	169216	0.531596	0.314912	0.750615	0.532374	48.1	762.4	1	329.1	1	b3	35	175
CAP-GDNF	QAAAANPENSRGK	13	A0A0S2Z3T2	Glial cell line-derived neurotrophic factor (Fragment) OS=Homo sapiens OX=9606 GN=GDNF PE=2 SV=1	68	1294.64	648.327	2	8.2	2818.77	701.14	16882.5	NA	428244	80209.2	0.728918	0.181311	4.36573	1.75865	36.3	648.2	2	786.4	1	z7	25	175
CAP-VIP	QMAVKKYLNSILN	13	P01282	VIP peptides OS=Homo sapiens OX=9606 GN=VIP PE=1 SV=1	140	1502.83	752.422	2	24	19100.2	10339.2	22792.8	NA	321822	30782.1	5.90647	3.19725	7.04835	5.38403	33.3	752.4	2	132	1	y1	32	175	yes
CAP-FGF18	QVL	3	O76093	Fibroblast growth factor 18 OS=Homo sapiens OX=9606 GN=FGF18 PE=1 SV=1	67	340.211	341.219	1	15.5	4741.06	6280.02	1983.05	NA	113198	19821.8	4.56963	6.05295	1.91135	4.17798	28.8	341.2	1	131.1	1	y1	15	175	yes
CAP-LOXL3	QVEEVRIRPAVGW	13	B8ZZT6	Lysyl oxidase homolog OS=Homo sapiens OX=9606 GN=LOXL3 PE=1 SV=1	165	1519.83	760.921	2	18.4	0	481.21	1087.79	NA	973574	114039	0	0.0503864	0.1139	0.0547622	26.1	760.9	2	591.3	2	y10	35	175
CAP-PRG4	QKCP	4	Q92954	Proteoglycan 4 OS=Homo sapiens OX=9606 GN=PRG4 PE=1 SV=3	1279	513.237	514.245	1	2.2	1005.94	0	8433.51	NA	92607.7	15199.6	1.16958	0	9.80538	3.65832	22.5	514.2	1	400.2	1	b3	25	175
CAP-VEGFA	QTDTAPSPSYHLLP	14	J3KPA4	Vascular endothelial growth factor A OS=Homo sapiens OX=9606 GN=VEGFA PE=1 SV=1	5	1507.73	754.873	2	18	10643.5	7147.37	12587.8	NA	555486	71748.8	1.98024	1.32978	2.34198	1.884	20.1	753.9	2	1394.7	1	b13	15	185
CAP-CRLF1	QDEGILPS	8	O75462	Cytokine receptor-like factor 1 OS=Homo sapiens OX=9606 GN=CRLF1 PE=1 SV=1	404	839.403	840.41	1	17	8625.62	8541.58	7441.7	NA	178556	18239.4	4.84232	4.79514	4.17768	4.60504	16.2	840.4	1	526.2	1	b5	26	163
CAP-FURIN	QRKCIIDILTEPKDI	15	P09958	Furin OS=Homo sapiens OX=9606 GN=FURIN PE=1 SV=2	447	1823	912.507	2	17	30369.4	20592	46657.4	NA	604548	56964.5	4.99147	3.38448	7.66854	5.34816	14	912.5	2	1363.6	1	b11	25	175	yes
CAP-TG	QDVPLAALE	9	P01266	Thyroglobulin OS=Homo sapiens OX=9606 GN=TG PE=1 SV=5	843	936.492	937.5	1	21.7	2053.86	2324.83	2885.56	NA	377350	47180	0.559854	0.633717	0.786565	0.660045	12.1	937.5	1	678.3	1	b7	15	185
CAP-MEGF6-2	QELTLV	6	O75095	Multiple epidermal growth factor-like domains protein 6 OS=Homo sapiens OX=9606 GN=MEGF6 PE=1 SV=4	51	683.385	684.393	1	20	5117.33	2347.52	8986.18	NA	405047	55157.4	1.3163	0.603838	2.31146	1.41053	10.9	684.4	1	455.2	1	b4	25	175
CAP-IFNG-1	QVMAELSPAAKT	12	A8YQE4	Interferon gamma OS=Homo sapiens OX=9606 GN=IFNG PE=2 SV=1	138	1226.63	614.324	2	17.1	38332.1	18592.3	57081.7	NA	1.29623e+06	169733	3.06249	1.48541	4.56046	3.03612	10.2	1227.6	1	486.3	1	y5	54	200
CAP-SIGLEC1	QPTFTTRLDLDAAGAGA	17	Q9BZZ2	Sialoadhesin OS=Homo sapiens OX=9606 GN=SIGLEC1 PE=1 SV=2	600	1685.84	843.927	2	19.5	4756.54	2112.64	3475.53	NA	274597	42596.5	1.84521	0.819557	1.34826	1.33768	9.4	843.9	2	799.9	2	b16	15	175
CAP-CPAMD8-2	QFVGHP	6	A0A494C0S9	C3 and PZP-like alpha-2-macroglobulin domain-containing protein 8 OS=Homo sapiens OX=9606 GN=CPAMD8 PE=1 SV=1	895	665.329	666.336	1	14.4	0	481.57	3898.08	NA	2.18883e+06	227119	0	0.0220937	0.178838	0.0669771	9.1	666.3	1	524.3	1	a5	25	175
CAP-CBLN2	QAPGRGPLGLRLMMP	15	Q8IUK8	Cerebellin-2 OS=Homo sapiens OX=9606 GN=CBLN2 PE=2 SV=1	2	1574.85	788.435	2	20.9	2013.93	2549.62	9942.27	NA	1.46022e+06	122732	0.135518	0.171565	0.669018	0.325367	8.9	788.4	2	717.4	2	a14	35	175
CAP-CPAMD8-1	QLLLDKHMGMKRYEVA	16	A0A494C0S9	C3 and PZP-like alpha-2-macroglobulin domain-containing protein 8 OS=Homo sapiens OX=9606 GN=CPAMD8 PE=1 SV=1	1638	1913	957.509	2	16.5	5907.35	4241.16	7290.07	NA	16917.8	218.98	31.8383	22.8582	39.2907	31.3291	8.7	638.7	3	84	1	a1	60	150
CAP-PMCH	QEKREIGDEENSAKFPI	17	P20382	Pro-MCH OS=Homo sapiens OX=9606 GN=PMCH PE=1 SV=3	127	1970.97	986.492	2	15	5865.94	3614.75	5220.94	NA	60160.3	5656.41	9.68618	5.96888	8.62112	8.09206	8.3	986.5	2	939.5	1	b8	35	175	yes
CAP-LEFTY2	QYVVLLRRSHGDRSR	15	A1NY82	Left-right determination factor OS=Homo sapiens OX=9606 GN=LEFTY2 PE=3 SV=1	60	1823	912.509	2	19.3	30856.2	20592	46657.4	NA	604548	56964.5	5.07148	3.38448	7.66854	5.37483	8.3	912.5	2	903.6	1	b15	32	150
CAP-OSM	QALRKGVRRTRPSRK	15	B5MCX1	Oncostatin-M OS=Homo sapiens OX=9606 GN=OSM PE=1 SV=1	205	1790.1	597.707	3	11.7	0	0	4408.08	109390	0	0	0	0	36.2672	12.0891	7.2	597.7	3	146.1	1	y1	35	175
CAP-COL11A2	QPGSPGPTGENGPPGTL	17	A0A1U9X7I1	COL11A2 OS=Homo sapiens OX=9606 PE=4 SV=1	1301	1543.73	772.871	2	15	1702.19	1687.23	968.35	NA	241485	31440.7	0.729357	0.722947	0.41492	0.622408	7.1	772.9	2	1192.6	1	y13	15	175	yes
CAP-COL27A1	QLGPP	5	Q8IZC6	Collagen alpha-1(XXVII) chain OS=Homo sapiens OX=9606 GN=COL27A1 PE=1 SV=1	1500	492.27	493.278	1	15.5	1937.07	649.18	4602.96	NA	420348	42628.4	0.46155	0.154682	1.09676	0.570996	7.1	493.3	1	212.1	1	y2	15	175	yes
CAP-F8	QESSWGKNVSSTESGRLFK	19	P00451	Coagulation factor VIII OS=Homo sapiens OX=9606 GN=F8 PE=1 SV=1	975	2108.03	703.684	3	15.8	1748.99	1534.84	7154.46	NA	270045	37182.6	0.675975	0.593207	2.76516	1.34478	7	703.7	3	1110.6	1	y10	35	175
CAP-MUC4	QINGTGLL	8	Q99102	Mucin-4 OS=Homo sapiens OX=9606 GN=MUC4 PE=1 SV=5	4873	796.444	797.452	1	20.3	2353.88	1584.72	2623.14	NA	256579	36401.3	0.962172	0.64777	1.07224	0.894059	7	797.4	1	667.3	1	b7	15	175
CAP-BMP4	QGHAG	5	A0A097PIG0	Bone morphogenetic protein 4 (Fragment) OS=Homo sapiens OX=9606 GN=BMP4 PE=3 SV=1	39	450.198	451.205	1	11.7	1900.19	1064.19	2192.45	NA	21139.6	1967.11	8.91993	4.99555	10.2919	8.06911	6.9	451.2	1	306.1	1	b3	20	130
CAP-COL4A4	QKGIPGDPAFGHLGPP	16	J3KNM7	Collagen type IV alpha 4 isoform CRA_a OS=Homo sapiens OX=9606 GN=COL4A4 PE=4 SV=1	755	1568.81	785.412	2	17.4	16540.7	8794.14	23036.7	NA	1.17561e+06	142498	1.44095	0.766106	2.00686	1.40464	6.8	785.4	2	1160.6	1	a12	25	175
CAP-LGALS9	QPVCFPPRPR	10	O00182	Galectin-9 OS=Homo sapiens OX=9606 GN=LGALS9 PE=1 SV=2	166	1234.64	618.327	2	15.5	31179.7	19715	45565.7	NA	897425	97939.8	3.50998	2.21937	5.12945	3.6196	6.5	618.3	2	209.1	1	b2	35	185
CAP-LIPC	QSLKPEPF	8	A6H8L5	Hepatic triacylglycerol lipase OS=Homo sapiens OX=9606 GN=LIPC PE=2 SV=1	25	926.486	927.493	1	17	6499.3	5862.21	10048.8	NA	1.65638e+06	153114	0.389111	0.350969	0.601616	0.447232	6.3	464.2	2	666.3	1	b6	19	90
CAP-WNT9A	QWGGCGDNLKYSSKFVKEFL	20	D9ZGG3	Protein Wnt OS=Homo sapiens OX=9606 GN=WNT9A PE=3 SV=1	164	2344.13	782.385	3	23.8	10567.2	3093.5	24937.3	NA	84897.3	5317.42	11.9509	3.49856	28.2026	14.5507	5.9	782.4	3	298.1	1	b2	35	175
CAP-VWF	QTCVDPEDCPVCEVA	15	L8E853	von Willebrand factor OS=Homo sapiens OX=9606 GN=VWF PE=1 SV=1	1188	1759.68	880.85	2	16.7	8050.02	5507	11947.8	NA	467931	52116.1	1.74236	1.19195	2.586	1.8401	5.3	880.9	2	587.2	2	y10	15	185
CAP-THSD1	QGVVTVFKEAPRYP	14	Q9NS62	Thrombospondin type-1 domain-containing protein 1 OS=Homo sapiens OX=9606 GN=THSD1 PE=1 SV=1	269	1571.85	786.931	2	18.6	1936.36	1021.83	2392.42	NA	2.43939e+06	240421	0.079252	0.0418218	0.0979178	0.0729972	5.1	786.9	2	1006.5	1	y8	35	175
CAP-GDF15-2	QLELHLRPQAAR	12	Q99988	Growth/differentiation factor 15 OS=Homo sapiens OX=9606 GN=GDF15 PE=1 SV=3	179	1412.8	707.407	2	14.5	1223.6	662.66	1151.25	NA	NA	9804.08	1.24805	0.675902	1.17426	1.03274	5	471.9	3	354.2	1	b3	20	185
GnRH1	QHWSYGLRPG	10	P01148	Progonadoliberin-1 OS=Homo sapiens OX=9606 GN=GNRH1 PE=1 SV=1	24	1181.57	591.794	2	17.5	1223.85	1375.39	1440.03	NA	430135	48464.5	0.28859	0.324324	0.339567	0.317494	5	591.8	2	249.1	1	b2	25	185
CAP-COL6A3	QPLPSPGVG	9	B7ZW00	COL6A3 protein OS=Homo sapiens OX=9606 GN=COL6A3 PE=2 SV=1	614	832.444	833.452	1	16	10573.4	7329.83	17722.7	NA	225480	24145.1	4.72649	3.27655	7.92232	5.30846	4.9	833.5	1	759.4	1	b8	17	140
CAP-COL11A1-1	QPGPPGPSGEAGPPGPP	17	Q59HB5	Alpha 1 type XI collagen isoform C preproprotein variant (Fragment) OS=Homo sapiens OX=9606 PE=2 SV=1	554	1476.7	739.357	2	14.1	9862.66	5363.91	14260.9	NA	144686	16125	6.90441	3.75503	9.98342	6.88095	4.4	739.4	2	212.1	1	y2	15	175
CAP-PAPPA2	QVGLPILYFS	10	Q9BXP8	Pappalysin-2 OS=Homo sapiens OX=9606 GN=PAPPA2 PE=1 SV=4	257	1117.62	559.816	2	21.5	856.24	753.86	1534.24	NA	40385.9	6088.69	2.24688	1.97822	4.02603	2.75038	4.2	559.8	2	369.7	2	y6	25	175
CAP-ADAMTS1	QRAVPEGF	8	Q8NE26	ADAM metallopeptidase with thrombospondin type 1 motif 1 OS=Homo sapiens OX=9606 GN=ADAMTS1 PE=2 SV=1	2	884.451	885.458	1	15.2	9232.49	5068.68	12066.1	NA	1.45582e+06	164282	0.643362	0.353209	0.840821	0.612464	4.1	885.5	1	410.3	1	a3	35	175
TRH	QHP	3	D6RFM1	Pro-thyrotropin-releasing hormone OS=Homo sapiens OX=9606 GN=TRH PE=1 SV=1	80	362.17	363.178	1	2.3	2755.39	917.38	3814.64	NA	15016.6	2073.85	19.1602	6.37919	26.5259	17.3551	3.7	363.2	1	115.1	1	y1	17	123
CAP-MMP16	QNVTPLTFEEVPYSELEN	18	P51512	Matrix metalloproteinase-16 OS=Homo sapiens OX=9606 GN=MMP16 PE=1 SV=2	160	2089.98	1046	2	23.3	2517.62	1190.92	1498.01	NA	3084.72	0	73.4543	34.7464	43.706	50.6356	3.5	1046	2	850.4	1	y7	17	150
CAP-CILP2	QPR	3	K7EPJ4	Cartilage intermediate layer protein 2 OS=Homo sapiens OX=9606 GN=CILP2 PE=1 SV=1	134	381.213	382.22	1	3.5	1507.2	1295.13	3699.79	NA	53872.3	4498.02	2.74734	2.36078	6.74402	3.95071	3.3	382.2	1	112	1	b1	28	163
CAP-LGI3	QPFLVG	6	Q8N145	Leucine-rich repeat LGI family member 3 OS=Homo sapiens OX=9606 GN=LGI3 PE=2 SV=1	471	641.354	642.362	1	21	44240.8	34442.9	75244.9	NA	1.09927e+06	124575	4.08506	3.18035	6.94788	4.73776	2.9	642.4	1	568.3	1	b5	25	137	yes
CAP-NXPE4	QLHILLEVRDHL	12	Q6UWF7	NXPE family member 4 OS=Homo sapiens OX=9606 GN=NXPE4 PE=2 SV=1	116	1466.84	734.426	2	22	1748.5	739.79	2359.79	NA	278276	30401.5	0.634857	0.268608	0.856808	0.586758	2.9	734.4	2	362.2	1	b3	35	175

## Sheet: Predicted Peptides
Sequence	Uniprot	Fasta Header	Start Amino Acid	GN	Length	Detectable
QCTRCATGHYGFPRCKPCSC	Q16787	Laminin subunit alpha-3 OS=Homo sapiens OX=9606 GN=LAMA3 PE=1 SV=3	1295	LAMA3	5	FALSE
QHMV	P55268	Laminin subunit beta-2 OS=Homo sapiens OX=9606 GN=LAMB2 PE=1 SV=2	545	LAMB2	5	FALSE
QCLCKPGVV	P55268	Laminin subunit beta-2 OS=Homo sapiens OX=9606 GN=LAMB2 PE=1 SV=2	801	LAMB2	5	FALSE
QATCDACAPGYT	P98160	Basement membrane-specific heparan sulfate proteoglycan core protein OS=Homo sapiens OX=9606 GN=HSPG2 PE=1 SV=4	836	HSPG2	5	FALSE
QAFENGVRM	Q92824	Proprotein convertase subtilisin/kexin type 5 OS=Homo sapiens OX=9606 GN=PCSK5 PE=1 SV=4	290	PCSK5	5	FALSE
QGL	O43157	Plexin-B1 OS=Homo sapiens OX=9606 GN=PLXNB1 PE=1 SV=3	1298	PLXNB1	6	FALSE
QCVWGHNKER	Q6UXB8	Peptidase inhibitor 16 OS=Homo sapiens OX=9606 GN=PI16 PE=1 SV=1	73	PI16	4	FALSE
QILPGMLCAGYPE	Q5K4E3	Polyserase-2 OS=Homo sapiens OX=9606 GN=PRSS36 PE=1 SV=2	221	PRSS36	6	FALSE
QAGITSFGFGC	Q5K4E3	Polyserase-2 OS=Homo sapiens OX=9606 GN=PRSS36 PE=1 SV=2	257	PRSS36	6	FALSE
QGHAG	A0A097PIG0	Bone morphogenetic protein 4 (Fragment) OS=Homo sapiens OX=9606 GN=BMP4 PE=3 SV=1	39	BMP4	4	TRUE
QSRGYFLFRPRN	D6RBC9	Neuromedin U isoform CRA_a OS=Homo sapiens OX=9606 GN=NMU PE=1 SV=1	128	NMU	3	FALSE
QLLDEGLCVESTECPCVHS	L8E853	von Willebrand factor OS=Homo sapiens OX=9606 GN=VWF PE=1 SV=1	335	VWF	3	FALSE
QTCVDPEDCPVCEVA	L8E853	von Willebrand factor OS=Homo sapiens OX=9606 GN=VWF PE=1 SV=1	1188	VWF	3	TRUE
QPGPPGPSGEAGPPGPP	Q59HB5	Alpha 1 type XI collagen isoform C preproprotein variant (Fragment) OS=Homo sapiens OX=9606 PE=2 SV=1	554	none	4	TRUE
QASC	Q53FD8	Chemokine (C-X3-C motif) ligand 1 variant (Fragment) OS=Homo sapiens OX=9606 PE=2 SV=1	55	none	4	FALSE
QVLLGGAAGLVPEL	C8C061	Bone morphogenetic protein 2 OS=Homo sapiens OX=9606 GN=BMP2 PE=2 SV=1	15	BMP2	4	FALSE
QTDTAPSPSYHLLP	J3KPA4	Vascular endothelial growth factor A OS=Homo sapiens OX=9606 GN=VEGFA PE=1 SV=1	5	VEGFA	5	TRUE
QGPPGPSGEE	A0A384MDU2	Collagen type I alpha 2 isoform CRA_c OS=Homo sapiens OX=9606 GN=COL1A2 PE=2 SV=1	369	COL1A2	6	FALSE
QGPPGPAGKP	A0A024R8E5	Collagen type V alpha 1 isoform CRA_a OS=Homo sapiens OX=9606 GN=COL5A1 PE=4 SV=1	597	COL5A1	6	FALSE
QTGSPGPTGEPGPSGPP	A0A024R8E5	Collagen type V alpha 1 isoform CRA_a OS=Homo sapiens OX=9606 GN=COL5A1 PE=4 SV=1	1373	COL5A1	6	FALSE
QAGL	A0A0A0MT20	EMILIN-1 (Fragment) OS=Homo sapiens OX=9606 GN=EMILIN1 PE=1 SV=1	109	EMILIN1	7	TRUE
QSLKPEPF	A6H8L5	Hepatic triacylglycerol lipase OS=Homo sapiens OX=9606 GN=LIPC PE=2 SV=1	25	LIPC	4	TRUE
QNGGRYCL	Q59EU4	ADAMTS-8 variant (Fragment) OS=Homo sapiens OX=9606 PE=2 SV=1	88	none	4	FALSE
QGATYPVSLVAFKG	B3KXB6	cDNA FLJ45101 fis clone BRAWH3032298 highly similar to Tenascin-N OS=Homo sapiens OX=9606 PE=2 SV=1	1033	none	4	FALSE
QPLPSPGVG	B7ZW00	COL6A3 protein OS=Homo sapiens OX=9606 GN=COL6A3 PE=2 SV=1	614	COL6A3	6	TRUE
QFVGHP	A0A494C0S9	C3 and PZP-like alpha-2-macroglobulin domain-containing protein 8 OS=Homo sapiens OX=9606 GN=CPAMD8 PE=1 SV=1	895	CPAMD8	6	TRUE
QLLLDKHMGMKRYEVA	A0A494C0S9	C3 and PZP-like alpha-2-macroglobulin domain-containing protein 8 OS=Homo sapiens OX=9606 GN=CPAMD8 PE=1 SV=1	1638	CPAMD8	6	TRUE
QFAEMKLRPSNFRNLE	D3YHM4	Tenascin-C isoform 14/AD1/16 OS=Homo sapiens OX=9606 PE=2 SV=1	1819	none	4	FALSE
QLCNIPVT	C9JD84	Latent-transforming growth factor beta-binding protein 1 OS=Homo sapiens OX=9606 GN=LTBP1 PE=1 SV=1	1194	LTBP1	5	FALSE
QVTGALRSGRGKMLLFS	B7Z7V0	92 kDa gelatinase OS=Homo sapiens OX=9606 PE=2 SV=1	181	none	4	FALSE
QFEENWYNTYSSNLYKHVDT	A0A7U3L6D0	Fibroblast growth factor OS=Homo sapiens OX=9606 GN=FGF4B PE=3 SV=1	139	FGF4B	5	FALSE
QCETSMDGEAGLCWCVYPWN	Q6PEY6	Insulin-like growth factor-binding protein 1 OS=Homo sapiens OX=9606 GN=IGFBP1 PE=2 SV=1	216	IGFBP1	6	FALSE
QVEEVRIRPAVGW	B8ZZT6	Lysyl oxidase homolog OS=Homo sapiens OX=9606 GN=LOXL3 PE=1 SV=1	165	LOXL3	5	TRUE
QHP	D6RFM1	Pro-thyrotropin-releasing hormone OS=Homo sapiens OX=9606 GN=TRH PE=1 SV=1	80	TRH	3	TRUE
QPLTENPRKYVMGHFRWDRF	Q5TZZ7	Corticotropin-lipotropin OS=Homo sapiens OX=9606 PE=2 SV=1	68	none	4	FALSE
QGLTGPPGKA	A0A1U9X7I1	COL11A2 OS=Homo sapiens OX=9606 PE=4 SV=1	525	none	4	FALSE
QPGSPGPTGENGPPGTL	A0A1U9X7I1	COL11A2 OS=Homo sapiens OX=9606 PE=4 SV=1	1301	none	4	TRUE
QFSSRDCTRPVTRNGGKYCE	A0A384ME91	Epididymis secretory sperm binding protein OS=Homo sapiens OX=9606 PE=2 SV=1	541	none	4	FALSE
QILRLKPLTGEGTAGGGGG	A0A024RB20	Growth differentiation factor 11 isoform CRA_a OS=Homo sapiens OX=9606 GN=GDF11 PE=3 SV=1	196	GDF11	5	FALSE
QKNMTALEKKKEAVES	A0A087WYF1	Laminin subunit alpha-2 OS=Homo sapiens OX=9606 GN=LAMA2 PE=1 SV=1	1808	LAMA2	5	FALSE
QGPVGS	A0A0C4DH07	Latent-transforming growth factor beta-binding protein 4 OS=Homo sapiens OX=9606 GN=LTBP4 PE=1 SV=1	1136	LTBP4	5	FALSE
QLFE	A0A3B3ISA6	Complement C4-B (Fragment) OS=Homo sapiens OX=9606 GN=C4B PE=1 SV=1	1011	C4B	3	FALSE
QVMAELSPAAKT	A8YQE4	Interferon gamma OS=Homo sapiens OX=9606 GN=IFNG PE=2 SV=1	138	IFNG	4	TRUE
QMLFR	A8YQE4	Interferon gamma OS=Homo sapiens OX=9606 GN=IFNG PE=2 SV=1	156	IFNG	4	FALSE
QGPTGPSGPPGV	A0A650AXN9	Collagen type X alpha 1 chain OS=Homo sapiens OX=9606 GN=COL10A1 PE=2 SV=1	208	COL10A1	7	FALSE
QLSWEW	H7C0E4	Nodal homolog (Fragment) OS=Homo sapiens OX=9606 GN=NODAL PE=1 SV=1	171	NODAL	5	FALSE
QFSSRDCTRPVPRNGGKYCE	A8K6A8	cDNA FLJ76304 highly similar to Homo sapiens ADAM metallopeptidase with thrombospondin type 1 motif 4 (ADAMTS4) mRNA OS=Homo sapiens OX=9606 PE=2 SV=1	541	none	4	FALSE
QSGDA	A0A2R8Y214	Endothelin-3 OS=Homo sapiens OX=9606 GN=EDN3 PE=1 SV=1	24	EDN3	4	FALSE
QTVPYGLSNYRGSFR	A0A2R8Y214	Endothelin-3 OS=Homo sapiens OX=9606 GN=EDN3 PE=1 SV=1	123	EDN3	4	TRUE
QGLGGPPGLPGSAGLP	R9UH47	Collagen type VIII alpha 2 (Fragment) OS=Homo sapiens OX=9606 GN=COL8A2 PE=4 SV=1	289	COL8A2	6	FALSE
QVA	B7ZMJ3	ADAMTSL4 protein OS=Homo sapiens OX=9606 GN=ADAMTSL4 PE=2 SV=1	293	ADAMTSL4	8	FALSE
QRAVPEGF	Q8NE26	ADAM metallopeptidase with thrombospondin type 1 motif 1 OS=Homo sapiens OX=9606 GN=ADAMTS1 PE=2 SV=1	2	ADAMTS1	7	TRUE
QYTMRECDNPVPKNGGKYCE	Q8NE26	ADAM metallopeptidase with thrombospondin type 1 motif 1 OS=Homo sapiens OX=9606 GN=ADAMTS1 PE=2 SV=1	580	ADAMTS1	7	FALSE
QEVLWGSPAASDD	B7Z544	cDNA FLJ51742 highly similar to Inter-alpha-trypsin inhibitor heavy chain H4 OS=Homo sapiens OX=9606 PE=2 SV=1	838	none	4	FALSE
QDVDECA	Q6ZNB8	cDNA FLJ16233 fis clone FEBRA2028256 moderately similar to FIBRILLIN 2 OS=Homo sapiens OX=9606 PE=2 SV=1	672	none	4	FALSE
QGPPGPTGKP	D3DT72	Collagen type XI alpha 1 isoform CRA_c OS=Homo sapiens OX=9606 GN=COL11A1 PE=4 SV=1	579	COL11A1	7	FALSE
QSRPGCYGDRSSLPGVRSY	Q4LE67	CSPG3 variant protein (Fragment) OS=Homo sapiens OX=9606 GN=CSPG3 variant protein PE=2 SV=1	236	CSPG3	5	FALSE
QFFGLM	Q9Y494	PPT (Fragment) OS=Homo sapiens OX=9606 PE=2 SV=1	28	none	4	TRUE
QISHKRHKTDSFVGLM	Q9Y494	PPT (Fragment) OS=Homo sapiens OX=9606 PE=2 SV=1	42	none	4	FALSE
QVDINGFTT	A0A024R0P8	Transforming growth factor beta OS=Homo sapiens OX=9606 GN=TGFB1 PE=3 SV=1	233	TGFB1	5	FALSE
QPGSPGPTGENGPPGPL	A0A1U9X7I9	COL11A2 OS=Homo sapiens OX=9606 PE=4 SV=1	1301	none	4	FALSE
QEVCFAEE	J3KMX3	Alpha-fetoprotein OS=Homo sapiens OX=9606 GN=AFP PE=1 SV=1	588	AFP	3	FALSE
QELGPPALVAPRAFAHITMA	Q658V8	Uncharacterized protein DKFZp666C182 (Fragment) OS=Homo sapiens OX=9606 GN=DKFZp666C182 PE=2 SV=1	404	DKFZP666C182	12	FALSE
QRGDPGSRGPIGPPGRA	A0A087WYX9	Collagen alpha-2(V) chain OS=Homo sapiens OX=9606 GN=COL5A2 PE=1 SV=1	712	COL5A2	6	FALSE
QWSPS	H0Y9E2	Fibroblast growth factor (Fragment) OS=Homo sapiens OX=9606 GN=FGF5 PE=3 SV=1	41	FGF5	4	FALSE
QYVVLLRRSHGDRSR	A1NY82	Left-right determination factor OS=Homo sapiens OX=9606 GN=LEFTY2 PE=3 SV=1	60	LEFTY2	6	TRUE
QPLKTPGKKKKGKP	F5GZD9	Parathyroid hormone-related protein (Fragment) OS=Homo sapiens OX=9606 GN=PTHLH PE=1 SV=1	117	PTHLH	5	FALSE
QGCGVISSGSSLYFSKA	A0A7P0TA83	Reelin OS=Homo sapiens OX=9606 GN=RELN PE=1 SV=1	1096	RELN	4	FALSE
QVGTGCGTLNDGKSLYFNGP	A0A7P0TA83	Reelin OS=Homo sapiens OX=9606 GN=RELN PE=1 SV=1	1469	RELN	4	FALSE
QLKEYVLTDG	A0A0K1P7S2	Usher syndrome 2A OS=Homo sapiens OX=9606 PE=4 SV=1	4960	none	4	FALSE
QMVFSETVITSVGDEE	Q8N294	cDNA FLJ33633 fis clone BRAMY2022786 highly similar to Homo sapiens dickkopf-3 (DKK-3) mRNA OS=Homo sapiens OX=9606 PE=2 SV=1	170	none	4	FALSE
QRG	A8K8Z4	Complement component C6 OS=Homo sapiens OX=9606 PE=2 SV=1	595	none	4	FALSE
QKPYS	B4DRD3	Plasminogen activator OS=Homo sapiens OX=9606 PE=2 SV=1	116	none	4	FALSE
QESDASNFLKRR	R4GMV7	Unique cartilage matrix-associated protein OS=Homo sapiens OX=9606 GN=UCMA PE=1 SV=1	28	UCMA	4	FALSE
QAAAANPENSRGK	A0A0S2Z3T2	Glial cell line-derived neurotrophic factor (Fragment) OS=Homo sapiens OX=9606 GN=GDNF PE=2 SV=1	68	GDNF	4	TRUE
QTSMDGEAGLCWCVYPWN	C9JXF9	Insulin-like growth factor-binding protein 1 OS=Homo sapiens OX=9606 GN=IGFBP1 PE=1 SV=1	216	IGFBP1	6	FALSE
QNNEA	F5H7Q6	Protein Wnt (Fragment) OS=Homo sapiens OX=9606 GN=WNT5B PE=1 SV=8	200	WNT5B	5	FALSE
QGEP	A0A0A0U994	Collagen type IV alpha 5 transcript variant 2 OS=Homo sapiens OX=9606 GN=COL4A5 PE=2 SV=1	291	COL4A5	6	FALSE
QPLTENPRKYVMGHFRWDRL	K7QX41	Pro-opiomelanocortin (Fragment) OS=Homo sapiens OX=9606 GN=POMC PE=3 SV=1	24	POMC	4	FALSE
QHFC	B3KXQ2	cDNA FLJ45846 fis clone OCBBF2007039 highly similar to ADAMTS-16 OS=Homo sapiens OX=9606 PE=2 SV=1	246	none	4	FALSE
QNLDPSHRISDRDYMGWMDF	Q6FG82	CCK protein (Fragment) OS=Homo sapiens OX=9606 GN=CCK PE=2 SV=1	84	CCK	3	FALSE
QKGIPGDPAFGHLGPP	J3KNM7	Collagen type IV alpha 4 isoform CRA_a OS=Homo sapiens OX=9606 GN=COL4A4 PE=4 SV=1	755	COL4A4	6	TRUE
QGSGGGAGRGH	Q75RY1	Growth differentiation factor 7 OS=Homo sapiens OX=9606 GN=gdf7 PE=2 SV=1	334	GDF7	4	FALSE
QAAKKNGKGNVCHRKKHH	A0N0Q3	C-C motif chemokine OS=Homo sapiens OX=9606 GN=CCL28 PE=2 SV=1	88	CCL28	5	FALSE
QEVDECA	A0A494C0D8	Fibrillin-3 OS=Homo sapiens OX=9606 GN=FBN3 PE=1 SV=1	2651	FBN3	4	FALSE
QPPPPDLRSLGF	A0A0S2A5D6	Growth differentiation factor 6 OS=Homo sapiens OX=9606 GN=GDF6 PE=3 SV=1	254	GDF6	4	FALSE
QGPWLEEEEEAYGWMDF	A0A0E3VY36	Gastrin OS=Homo sapiens OX=9606 GN=GAS PE=3 SV=1	76	GAS	3	FALSE
QFN	A0A024R035	Complement component C9 OS=Homo sapiens OX=9606 GN=C9 PE=3 SV=1	72	C9	2	FALSE
QPR	K7EPJ4	Cartilage intermediate layer protein 2 OS=Homo sapiens OX=9606 GN=CILP2 PE=1 SV=1	134	CILP2	5	TRUE
QVGPPGAACRRAYAAFSV	A0A3B0IWW5	Adiponectin O OS=Homo sapiens OX=9606 GN=ADIO PE=4 SV=1	104	ADIO	4	FALSE
QGCLRF	Q59F13	Cat eye syndrome critical region protein 1 isoform a variant (Fragment) OS=Homo sapiens OX=9606 PE=3 SV=1	42	none	4	TRUE
QVPSVEDLSEDCMFGN	A0A0F7G8J1	Plasminogen OS=Homo sapiens OX=9606 GN=PLG PE=2 SV=1	469	PLG	3	FALSE
QWGGCGDNLKYSSKFVKEFL	D9ZGG3	Protein Wnt OS=Homo sapiens OX=9606 GN=WNT9A PE=3 SV=1	164	WNT9A	5	TRUE
QRSHGDRSR	A0A0A0N0K8	Lefty1 isoform B OS=Homo sapiens OX=9606 GN=Lefty1 PE=2 SV=1	66	LEFTY1	6	FALSE
QALRKGVRRTRPSRK	B5MCX1	Oncostatin-M OS=Homo sapiens OX=9606 GN=OSM PE=1 SV=1	205	OSM	3	TRUE
QRRR	O43508	Tumor necrosis factor ligand superfamily member 12 OS=Homo sapiens OX=9606 GN=TNFSF12 PE=1 SV=1	7	TNFSF12	7	FALSE
QELTLV	O75095	Multiple epidermal growth factor-like domains protein 6 OS=Homo sapiens OX=9606 GN=MEGF6 PE=1 SV=4	51	MEGF6	5	TRUE
QACTCPVGVACDSVSGEC	O75095	Multiple epidermal growth factor-like domains protein 6 OS=Homo sapiens OX=9606 GN=MEGF6 PE=1 SV=4	697	MEGF6	5	FALSE
QINGTGLL	Q99102	Mucin-4 OS=Homo sapiens OX=9606 GN=MUC4 PE=1 SV=5	4873	MUC4	4	TRUE
QNCPRG	P01185	Vasopressin-neurophysin 2-copeptin OS=Homo sapiens OX=9606 GN=AVP PE=1 SV=2	23	AVP	3	FALSE
QVTFIHLKCDSSRKGK	Q8IX30	Signal peptide CUB and EGF-like domain-containing protein 3 OS=Homo sapiens OX=9606 GN=SCUBE3 PE=1 SV=1	520	SCUBE3	6	FALSE
QNATNNGCAMASRSDGR	Q9UJW2	Tubulointerstitial nephritis antigen OS=Homo sapiens OX=9606 GN=TINAG PE=2 SV=3	313	TINAG	5	FALSE
QGR	Q9GZM7	Tubulointerstitial nephritis antigen-like OS=Homo sapiens OX=9606 GN=TINAGL1 PE=1 SV=1	24	TINAGL1	7	FALSE
QNASR	Q9BXY4	R-spondin-3 OS=Homo sapiens OX=9606 GN=RSPO3 PE=1 SV=1	22	RSPO3	5	FALSE
QYAADLRRYINMLTRPRY	P01298	Pancreatic prohormone OS=Homo sapiens OX=9606 GN=PPY PE=1 SV=1	48	PPY	3	FALSE
QYPEVGT	O60568	Multifunctional procollagen lysine hydroxylase and glycosyltransferase LH3 OS=Homo sapiens OX=9606 GN=PLOD3 PE=1 SV=1	153	PLOD3	5	FALSE
QAGYM	Q8TER0	Sushi nidogen and EGF-like domain-containing protein 1 OS=Homo sapiens OX=9606 GN=SNED1 PE=2 SV=2	684	SNED1	5	FALSE
QATDVDRSVDRFTFRALLP	Q8TER0	Sushi nidogen and EGF-like domain-containing protein 1 OS=Homo sapiens OX=9606 GN=SNED1 PE=2 SV=2	1051	SNED1	5	FALSE
QGCVNTKGSYECVCPP	Q8IWY4	Signal peptide CUB and EGF-like domain-containing protein 1 OS=Homo sapiens OX=9606 GN=SCUBE1 PE=1 SV=3	375	SCUBE1	6	FALSE
QGLL	Q86UU9	Tachykinin-4 OS=Homo sapiens OX=9606 GN=TAC4 PE=1 SV=1	92	TAC4	4	FALSE
QPFLVG	Q8N145	Leucine-rich repeat LGI family member 3 OS=Homo sapiens OX=9606 GN=LGI3 PE=2 SV=1	471	LGI3	4	TRUE
QVLT	P04003	C4b-binding protein alpha chain OS=Homo sapiens OX=9606 GN=C4BPA PE=1 SV=2	548	C4BPA	5	FALSE
QDCEYKDAAKAATGECTATV	P01042	Kininogen-1 OS=Homo sapiens OX=9606 GN=KNG1 PE=1 SV=2	92	KNG1	4	FALSE
QREKDLPNYNWNSFGLRF	Q15726	Metastasis-suppressor KiSS-1 OS=Homo sapiens OX=9606 GN=KISS1 PE=1 SV=4	104	KISS1	5	FALSE
QNEILTIHFTGHSFIY	P12259	Coagulation factor V OS=Homo sapiens OX=9606 GN=F5 PE=1 SV=4	618	F5	2	TRUE
QCPCHGEVS	A4D0S4	Laminin subunit beta-4 OS=Homo sapiens OX=9606 GN=LAMB4 PE=2 SV=1	835	LAMB4	5	FALSE
QCPCKLGYG	A4D0S4	Laminin subunit beta-4 OS=Homo sapiens OX=9606 GN=LAMB4 PE=2 SV=1	1098	LAMB4	5	FALSE
QVSA	Q9NRM6	Interleukin-17 receptor B OS=Homo sapiens OX=9606 GN=IL17RB PE=1 SV=2	485	IL17RB	6	FALSE
QALATPNKEEH	Q99075	Proheparin-binding EGF-like growth factor OS=Homo sapiens OX=9606 GN=HBEGF PE=1 SV=1	81	HBEGF	5	FALSE
QAALPLLSNAECKKSW	Q6GPI1	Chymotrypsinogen B2 OS=Homo sapiens OX=9606 GN=CTRB2 PE=2 SV=2	175	CTRB2	5	FALSE
QLMIIKNSTYREI	P24071	Immunoglobulin alpha Fc receptor OS=Homo sapiens OX=9606 GN=FCAR PE=1 SV=1	59	FCAR	4	FALSE
QRRSPENS	Q15389	Angiopoietin-1 OS=Homo sapiens OX=9606 GN=ANGPT1 PE=1 SV=2	22	ANGPT1	6	FALSE
QLS	P80217	Interferon-induced 35 kDa protein OS=Homo sapiens OX=9606 GN=IFI35 PE=1 SV=5	129	IFI35	5	FALSE
QDI	Q641Q3	Meteorin-like protein OS=Homo sapiens OX=9606 GN=METRNL PE=2 SV=1	159	METRNL	6	FALSE
QSAPPKENPSERKTNE	Q8TAT2	Fibroblast growth factor-binding protein 3 OS=Homo sapiens OX=9606 GN=FGFBP3 PE=1 SV=1	191	FGFBP3	6	FALSE
QHLIYKDCSDYYAI	Q14314	Fibroleukin OS=Homo sapiens OX=9606 GN=FGL2 PE=1 SV=1	206	FGL2	4	FALSE
QNCPLG	P01178	Oxytocin-neurophysin 1 OS=Homo sapiens OX=9606 GN=OXT PE=1 SV=1	23	OXT	3	FALSE
QAPGRGPLGLRLMMP	Q8IUK8	Cerebellin-2 OS=Homo sapiens OX=9606 GN=CBLN2 PE=2 SV=1	2	CBLN2	5	TRUE
QSPKKSVADLLGSFE	Q76M96	Coiled-coil domain-containing protein 80 OS=Homo sapiens OX=9606 GN=CCDC80 PE=1 SV=1	606	CCDC80	6	FALSE
QCHCVPGVA	P25391	Laminin subunit alpha-1 OS=Homo sapiens OX=9606 GN=LAMA1 PE=1 SV=2	968	LAMA1	5	FALSE
QNVTPLTFEEVPYSELEN	P51512	Matrix metalloproteinase-16 OS=Homo sapiens OX=9606 GN=MMP16 PE=1 SV=2	160	MMP16	5	TRUE
QRFS	P01732	T-cell surface glycoprotein CD8 alpha chain OS=Homo sapiens OX=9606 GN=CD8A PE=1 SV=1	87	CD8A	4	FALSE
QDEELASTHP	Q6P0A1	Protein FAM180B OS=Homo sapiens OX=9606 GN=FAM180B PE=1 SV=3	69	FAM180B	7	FALSE
QLYSGGGKVGYLVYAG	Q9UNA0	A disintegrin and metalloproteinase with thrombospondin motifs 5 OS=Homo sapiens OX=9606 GN=ADAMTS5 PE=1 SV=2	79	ADAMTS5	7	FALSE
QFAYRHCNNPAPRNNGRYCT	Q9UNA0	A disintegrin and metalloproteinase with thrombospondin motifs 5 OS=Homo sapiens OX=9606 GN=ADAMTS5 PE=1 SV=2	588	ADAMTS5	7	FALSE
QSLAVN	Q63HQ2	Pikachurin OS=Homo sapiens OX=9606 GN=EGFLAM PE=1 SV=2	536	EGFLAM	6	FALSE
QGDPHYTTFD	Q9Y6R7	IgGFc-binding protein OS=Homo sapiens OX=9606 GN=FCGBP PE=1 SV=3	475	FCGBP	5	FALSE
QGSGDPHYVSFD	Q9Y6R7	IgGFc-binding protein OS=Homo sapiens OX=9606 GN=FCGBP PE=1 SV=3	865	FCGBP	5	FALSE
QASGDPHYTTFD	Q9Y6R7	IgGFc-binding protein OS=Homo sapiens OX=9606 GN=FCGBP PE=1 SV=3	1253	FCGBP	5	FALSE
QPGNGNEGSVTGSCYC	Q9H2A7	C-X-C motif chemokine 16 OS=Homo sapiens OX=9606 GN=CXCL16 PE=2 SV=4	25	CXCL16	6	FALSE
QNISNCTYADRP	P12724	Eosinophil cationic protein OS=Homo sapiens OX=9606 GN=RNASE3 PE=1 SV=2	118	RNASE3	6	FALSE
QLGPSGHDA	A6NE02	BTB/POZ domain-containing protein 17 OS=Homo sapiens OX=9606 GN=BTBD17 PE=3 SV=1	342	BTBD17	6	FALSE
QRKCIIDILTEPKDI	P09958	Furin OS=Homo sapiens OX=9606 GN=FURIN PE=1 SV=2	447	FURIN	5	TRUE
QHWSHGWYPG	O43555	Progonadoliberin-2 OS=Homo sapiens OX=9606 GN=GNRH2 PE=2 SV=1	24	GNRH2	5	FALSE
QCLCPPGFVLSDN	P35556	Fibrillin-2 OS=Homo sapiens OX=9606 GN=FBN2 PE=1 SV=3	2080	FBN2	4	FALSE
QHWSYGLRPG	P01148	Progonadoliberin-1 OS=Homo sapiens OX=9606 GN=GNRH1 PE=1 SV=1	24	GNRH1	5	TRUE
QWRRARHNYNDLCPPI	O95467	Neuroendocrine secretory protein 55 OS=Homo sapiens OX=9606 GN=GNAS PE=2 SV=1	9	GNAS	4	FALSE
QFEKC	P26927	Hepatocyte growth factor-like protein OS=Homo sapiens OX=9606 GN=MST1 PE=1 SV=2	464	MST1	4	FALSE
QAC	Q04756	Hepatocyte growth factor activator OS=Homo sapiens OX=9606 GN=HGFAC PE=1 SV=1	392	HGFAC	5	FALSE
QKSVWHGSDPN	P39060	Collagen alpha-1(XVIII) chain OS=Homo sapiens OX=9606 GN=COL18A1 PE=1 SV=5	1687	COL18A1	7	FALSE
QVHAGHWEWIGGEPVAFTN	Q5H8C1	FRAS1-related extracellular matrix protein 1 OS=Homo sapiens OX=9606 GN=FREM1 PE=1 SV=3	2118	FREM1	5	FALSE
QLSRSHSSGSVLPLGELE	P09603	Macrophage colony-stimulating factor 1 OS=Homo sapiens OX=9606 GN=CSF1 PE=1 SV=2	424	CSF1	4	FALSE
QESSWGKNVSSTESGRLFK	P00451	Coagulation factor VIII OS=Homo sapiens OX=9606 GN=F8 PE=1 SV=1	975	F8	2	TRUE
QRPEDAEDGAEGG	Q08J23	RNA cytosine C(5)-methyltransferase NSUN2 OS=Homo sapiens OX=9606 GN=NSUN2 PE=1 SV=2	14	NSUN2	5	FALSE
QHDGSGNDCEPV	Q9UKP4	A disintegrin and metalloproteinase with thrombospondin motifs 7 OS=Homo sapiens OX=9606 GN=ADAMTS7 PE=1 SV=2	397	ADAMTS7	7	FALSE
QIECVCP	Q6UXH9	Inactive serine protease PAMR1 OS=Homo sapiens OX=9606 GN=PAMR1 PE=1 SV=1	50	PAMR1	5	FALSE
QSLDTPGASCGI	Q8N1E2	Lysozyme g-like protein 1 OS=Homo sapiens OX=9606 GN=LYG1 PE=1 SV=1	29	LYG1	4	FALSE
QLHILLEVRDHL	Q6UWF7	NXPE family member 4 OS=Homo sapiens OX=9606 GN=NXPE4 PE=2 SV=1	116	NXPE4	5	TRUE
QVT	O60258	Fibroblast growth factor 17 OS=Homo sapiens OX=9606 GN=FGF17 PE=1 SV=1	67	FGF17	5	FALSE
QCKCRPNVT	O15230	Laminin subunit alpha-5 OS=Homo sapiens OX=9606 GN=LAMA5 PE=1 SV=8	1549	LAMA5	5	FALSE
QVR	P48357	Leptin receptor OS=Homo sapiens OX=9606 GN=LEPR PE=1 SV=2	307	LEPR	4	FALSE
QRRLDFLAKHILHCKAKY	Q86VR8	Four-jointed box protein 1 OS=Homo sapiens OX=9606 GN=FJX1 PE=2 SV=1	414	FJX1	4	FALSE
QKVEEVKPLE	O00533	Neural cell adhesion molecule L1-like protein OS=Homo sapiens OX=9606 GN=CHL1 PE=1 SV=4	458	CHL1	4	FALSE
QNPDAPE	P53621	Coatomer subunit alpha OS=Homo sapiens OX=9606 GN=COPA PE=1 SV=2	403	COPA	4	FALSE
QFEENWYNTYSSNIYKHGDT	Q9NP95	Fibroblast growth factor 20 OS=Homo sapiens OX=9606 GN=FGF20 PE=1 SV=1	142	FGF20	5	FALSE
QPVCFPPRPR	O00182	Galectin-9 OS=Homo sapiens OX=9606 GN=LGALS9 PE=1 SV=2	166	LGALS9	6	TRUE
QDGKIVDDVWVVRPLF	Q6ZNF0	Acid phosphatase type 7 OS=Homo sapiens OX=9606 GN=ACP7 PE=2 SV=2	417	ACP7	4	FALSE
QCYSGYALAED	O00339	Matrilin-2 OS=Homo sapiens OX=9606 GN=MATN2 PE=1 SV=4	304	MATN2	5	FALSE
QVEVNITEFPYTPSPPEH	Q15223	Nectin-1 OS=Homo sapiens OX=9606 GN=NECTIN1 PE=1 SV=3	328	NECTIN1	7	FALSE
QPTFTTRLDLDAAGAGA	Q9BZZ2	Sialoadhesin OS=Homo sapiens OX=9606 GN=SIGLEC1 PE=1 SV=2	600	SIGLEC1	7	TRUE
QKCP	Q92954	Proteoglycan 4 OS=Homo sapiens OX=9606 GN=PRG4 PE=1 SV=3	1279	PRG4	4	TRUE
QVDSEEGLLST	Q9NPG4	Protocadherin-12 OS=Homo sapiens OX=9606 GN=PCDH12 PE=1 SV=1	78	PCDH12	6	FALSE
QSSGENCDVVVNTL	P01833	Polymeric immunoglobulin receptor OS=Homo sapiens OX=9606 GN=PIGR PE=1 SV=4	273	PIGR	4	FALSE
QEESLFLISGKPE	P10163	Basic salivary proline-rich protein 4 OS=Homo sapiens OX=9606 GN=PRB4 PE=1 SV=4	25	PRB4	4	FALSE
QASVENGNA	P08294	Extracellular superoxide dismutase [Cu-Zn] OS=Homo sapiens OX=9606 GN=SOD3 PE=1 SV=2	193	SOD3	4	FALSE
QEESPSVISGKPE	Q04118	Basic salivary proline-rich protein 3 OS=Homo sapiens OX=9606 GN=PRB3 PE=1 SV=2	25	PRB3	4	FALSE
QVSCPYDSMKHW	Q9NZC2	Triggering receptor expressed on myeloid cells 2 OS=Homo sapiens OX=9606 GN=TREM2 PE=1 SV=1	33	TREM2	5	FALSE
QERRKRKRSKRKKEVPFF	Q9HC23	Prokineticin-2 OS=Homo sapiens OX=9606 GN=PROK2 PE=1 SV=2	82	PROK2	5	FALSE
QRGGPCTNHEPPALEEG	A0A3B3IS91	POLG alternative reading frame OS=Homo sapiens OX=9606 GN=POLG PE=1 SV=2	11	POLG	4	FALSE
QREGTREHLRERAKG	Q8N3Z0	Inactive serine protease 35 OS=Homo sapiens OX=9606 GN=PRSS35 PE=1 SV=2	215	PRSS35	6	FALSE
QGLV	P09683	Secretin OS=Homo sapiens OX=9606 GN=SCT PE=1 SV=2	51	SCT	3	FALSE
QASPPRRL	Q86V25	Tubulinyl-Tyr carboxypeptidase 2 OS=Homo sapiens OX=9606 GN=VASH2 PE=1 SV=2	319	VASH2	5	FALSE
QDEGILPS	O75462	Cytokine receptor-like factor 1 OS=Homo sapiens OX=9606 GN=CRLF1 PE=1 SV=1	404	CRLF1	5	TRUE
QEVFLKTKDDAINGDKKAKK	Q9NR99	Matrix-remodeling-associated protein 5 OS=Homo sapiens OX=9606 GN=MXRA5 PE=1 SV=3	720	MXRA5	5	FALSE
QKVAPSSTMSTHPSRRRPN	Q9NR99	Matrix-remodeling-associated protein 5 OS=Homo sapiens OX=9606 GN=MXRA5 PE=1 SV=3	1134	MXRA5	5	FALSE
QLEMEKNAEPTSKGTPRRKH	Q9NR99	Matrix-remodeling-associated protein 5 OS=Homo sapiens OX=9606 GN=MXRA5 PE=1 SV=3	1215	MXRA5	5	FALSE
QRKPRPLDPGEGSKDTDSSA	Q9H1B5	Xylosyltransferase 2 OS=Homo sapiens OX=9606 GN=XYLT2 PE=1 SV=2	49	XYLT2	5	FALSE
QDSLFYSSNEFEEYP	Q12884	Prolyl endopeptidase FAP OS=Homo sapiens OX=9606 GN=FAP PE=1 SV=5	405	FAP	3	FALSE
QEEKNKDNIGFHHL	Q9NQ76	Matrix extracellular phosphoglycoprotein OS=Homo sapiens OX=9606 GN=MEPE PE=1 SV=1	37	MEPE	4	FALSE
QFR	P56704	Protein Wnt-3a OS=Homo sapiens OX=9606 GN=WNT3A PE=1 SV=2	80	WNT3A	5	FALSE
QFNAFSYHFR	Q92626	Peroxidasin homolog OS=Homo sapiens OX=9606 GN=PXDN PE=1 SV=2	1324	PXDN	4	FALSE
QMAVKKYLAAVL	P18509	Pituitary adenylate cyclase-activating polypeptide OS=Homo sapiens OX=9606 GN=ADCYAP1 PE=1 SV=3	147	ADCYAP1	7	FALSE
QRVKNK	P18509	Pituitary adenylate cyclase-activating polypeptide OS=Homo sapiens OX=9606 GN=ADCYAP1 PE=1 SV=3	164	ADCYAP1	7	FALSE
QVLETVA	P17948	Vascular endothelial growth factor receptor 1 OS=Homo sapiens OX=9606 GN=FLT1 PE=1 SV=2	342	FLT1	4	FALSE
QDAA	Q9Y334	von Willebrand factor A domain-containing protein 7 OS=Homo sapiens OX=9606 GN=VWA7 PE=2 SV=4	705	VWA7	4	FALSE
QVEIL	Q9BS86	Zona pellucida-binding protein 1 OS=Homo sapiens OX=9606 GN=ZPBP PE=2 SV=1	273	ZPBP	4	FALSE
QEKREIGDEENSAKFPI	P20382	Pro-MCH OS=Homo sapiens OX=9606 GN=PMCH PE=1 SV=3	127	PMCH	4	TRUE
QATRDA	P26022	Pentraxin-related protein PTX3 OS=Homo sapiens OX=9606 GN=PTX3 PE=1 SV=3	122	PTX3	4	FALSE
QRRPYRRRRFPPYYMRRPY	P67809	Y-box-binding protein 1 OS=Homo sapiens OX=9606 GN=YBX1 PE=1 SV=3	184	YBX1	4	FALSE
QPGFS	Q4LDE5	Sushi von Willebrand factor type A EGF and pentraxin domain-containing protein 1 OS=Homo sapiens OX=9606 GN=SVEP1 PE=1 SV=3	1410	SVEP1	5	FALSE
QLELPCPDPSTP	Q6W4X9	Mucin-6 OS=Homo sapiens OX=9606 GN=MUC6 PE=1 SV=3	2405	MUC6	4	FALSE
QVGLPILYFS	Q9BXP8	Pappalysin-2 OS=Homo sapiens OX=9606 GN=PAPPA2 PE=1 SV=4	257	PAPPA2	6	TRUE
QSIVCT	Q9BXP8	Pappalysin-2 OS=Homo sapiens OX=9606 GN=PAPPA2 PE=1 SV=4	1710	PAPPA2	6	FALSE
QLAD	P35443	Thrombospondin-4 OS=Homo sapiens OX=9606 GN=THBS4 PE=1 SV=2	118	THBS4	5	FALSE
QVEA	O15240	Neurosecretory protein VGF OS=Homo sapiens OX=9606 GN=VGF PE=1 SV=2	303	VGF	3	FALSE
QPTRRPRPGTGP	P51888	Prolargin OS=Homo sapiens OX=9606 GN=PRELP PE=1 SV=1	21	PRELP	5	FALSE
QPKK	Q8IW00	V-set and transmembrane domain-containing protein 4 OS=Homo sapiens OX=9606 GN=VSTM4 PE=1 SV=3	238	VSTM4	5	FALSE
QLSAKKYLESLM	P01282	VIP peptides OS=Homo sapiens OX=9606 GN=VIP PE=1 SV=1	96	VIP	3	FALSE
QMAVKKYLNSILN	P01282	VIP peptides OS=Homo sapiens OX=9606 GN=VIP PE=1 SV=1	140	VIP	3	TRUE
QKLPK	Q7Z7G0	Target of Nesh-SH3 OS=Homo sapiens OX=9606 GN=ABI3BP PE=1 SV=2	22	ABI3BP	6	FALSE
QGVVTVFKEAPRYP	Q9NS62	Thrombospondin type-1 domain-containing protein 1 OS=Homo sapiens OX=9606 GN=THSD1 PE=1 SV=1	269	THSD1	5	TRUE
QSPEPSPAPGP	Q504Y2	Extracellular tyrosine-protein kinase PKDCC OS=Homo sapiens OX=9606 GN=PKDCC PE=1 SV=2	37	PKDCC	5	FALSE
QARSSSYSGEYGGGG	O60844	Zymogen granule membrane protein 16 OS=Homo sapiens OX=9606 GN=ZG16 PE=1 SV=3	20	ZG16	4	FALSE
QDVPLAALE	P01266	Thyroglobulin OS=Homo sapiens OX=9606 GN=TG PE=1 SV=5	843	TG	2	TRUE
QKDRGSGKAFCVDGE	P01266	Thyroglobulin OS=Homo sapiens OX=9606 GN=TG PE=1 SV=5	1533	TG	2	FALSE
QETLANSSIGRLCLAFL	Q8N2E2	von Willebrand factor D and EGF domain-containing protein OS=Homo sapiens OX=9606 GN=VWDE PE=2 SV=4	811	VWDE	4	FALSE
QRY	P10082	Peptide YY OS=Homo sapiens OX=9606 GN=PYY PE=1 SV=3	62	PYY	3	FALSE
QAGGKP	Q8IUX7	Adipocyte enhancer-binding protein 1 OS=Homo sapiens OX=9606 GN=AEBP1 PE=1 SV=1	70	AEBP1	5	FALSE
QYGEPREG	Q8NDZ4	Divergent protein kinase domain 2A OS=Homo sapiens OX=9606 GN=DIPK2A PE=1 SV=1	95	DIPK2A	6	FALSE
QLADDGLVALDWVVGPCVR	Q6UXT9	Protein ABHD15 OS=Homo sapiens OX=9606 GN=ABHD15 PE=1 SV=2	128	ABHD15	6	FALSE
QRLAAK	P82987	ADAMTS-like protein 3 OS=Homo sapiens OX=9606 GN=ADAMTSL3 PE=1 SV=4	847	ADAMTSL3	8	FALSE
QSALIGKN	Q8TE60	A disintegrin and metalloproteinase with thrombospondin motifs 18 OS=Homo sapiens OX=9606 GN=ADAMTS18 PE=1 SV=3	372	ADAMTS18	8	FALSE
QAVSTAHPPT	O43405	Cochlin OS=Homo sapiens OX=9606 GN=COCH PE=1 SV=1	136	COCH	4	FALSE
QVL	O76093	Fibroblast growth factor 18 OS=Homo sapiens OX=9606 GN=FGF18 PE=1 SV=1	67	FGF18	5	TRUE
QNLAKAETKLHTSNSG	Q8WU39	Marginal zone B- and B1-cell-specific protein OS=Homo sapiens OX=9606 GN=MZB1 PE=1 SV=1	62	MZB1	4	FALSE
QDC	Q9Y5Q5	Atrial natriuretic peptide-converting enzyme OS=Homo sapiens OX=9606 GN=CORIN PE=1 SV=2	788	CORIN	5	FALSE
QVYA	Q9UMD9	Collagen alpha-1(XVII) chain OS=Homo sapiens OX=9606 GN=COL17A1 PE=1 SV=3	1482	COL17A1	7	FALSE
QGKTVI	Q8NFW1	Collagen alpha-1(XXII) chain OS=Homo sapiens OX=9606 GN=COL22A1 PE=2 SV=2	399	COL22A1	7	FALSE
QVTYVRS	Q5JXM2	Probable methyltransferase-like protein 24 OS=Homo sapiens OX=9606 GN=METTL24 PE=2 SV=1	72	METTL24	7	FALSE
QAAKEFIAWLVKGR	P01275	Pro-glucagon OS=Homo sapiens OX=9606 GN=GCG PE=1 SV=3	114	GCG	3	FALSE
QPGSRRGG	Q96JK4	HHIP-like protein 1 OS=Homo sapiens OX=9606 GN=HHIPL1 PE=1 SV=2	647	HHIPL1	6	FALSE
QKLY	P09237	Matrilysin OS=Homo sapiens OX=9606 GN=MMP7 PE=1 SV=1	255	MMP7	4	FALSE
QISRSRFLLDSD	Q14667	Protein KIAA0100 OS=Homo sapiens OX=9606 GN=KIAA0100 PE=1 SV=3	158	KIAA0100	8	FALSE
QGY	P35318	Pro-adrenomedullin OS=Homo sapiens OX=9606 GN=ADM PE=1 SV=1	144	ADM	3	FALSE
QSCGPGRGPV	O43323	Desert hedgehog protein OS=Homo sapiens OX=9606 GN=DHH PE=1 SV=1	21	DHH	3	FALSE
QGPPGPAGEE	P02452	Collagen alpha-1(I) chain OS=Homo sapiens OX=9606 GN=COL1A1 PE=1 SV=6	457	COL1A1	6	FALSE
QGPPGSRGPPGMRGAK	Q8IZC6	Collagen alpha-1(XXVII) chain OS=Homo sapiens OX=9606 GN=COL27A1 PE=1 SV=1	1047	COL27A1	7	FALSE
QGKAGAP	Q8IZC6	Collagen alpha-1(XXVII) chain OS=Homo sapiens OX=9606 GN=COL27A1 PE=1 SV=1	1408	COL27A1	7	FALSE
QGDDGDPGPMGPA	Q8IZC6	Collagen alpha-1(XXVII) chain OS=Homo sapiens OX=9606 GN=COL27A1 PE=1 SV=1	1459	COL27A1	7	FALSE
QLGPP	Q8IZC6	Collagen alpha-1(XXVII) chain OS=Homo sapiens OX=9606 GN=COL27A1 PE=1 SV=1	1500	COL27A1	7	TRUE
QGAPGPAGEE	P02458	Collagen alpha-1(II) chain OS=Homo sapiens OX=9606 GN=COL2A1 PE=1 SV=3	479	COL2A1	6	FALSE
QGPIGPPGEE	P05997	Collagen alpha-2(V) chain OS=Homo sapiens OX=9606 GN=COL5A2 PE=1 SV=3	491	COL5A2	6	FALSE
QGGKGDPGRP	P12110	Collagen alpha-2(VI) chain OS=Homo sapiens OX=9606 GN=COL6A2 PE=1 SV=4	369	COL6A2	6	FALSE
QGSP	A6NMZ7	Collagen alpha-6(VI) chain OS=Homo sapiens OX=9606 GN=COL6A6 PE=1 SV=2	1490	COL6A6	6	FALSE
QASLYLLEAT	A8K7I4	Calcium-activated chloride channel regulator 1 OS=Homo sapiens OX=9606 GN=CLCA1 PE=1 SV=3	59	CLCA1	5	FALSE
QGVKGHA	Q14055	Collagen alpha-2(IX) chain OS=Homo sapiens OX=9606 GN=COL9A2 PE=1 SV=2	189	COL9A2	6	FALSE
QIGNTGPK	Q14055	Collagen alpha-2(IX) chain OS=Homo sapiens OX=9606 GN=COL9A2 PE=1 SV=2	590	COL9A2	6	FALSE
QDY	O75596	C-type lectin domain family 3 member A OS=Homo sapiens OX=9606 GN=CLEC3A PE=1 SV=1	115	CLEC3A	6	FALSE
QPNG	O75596	C-type lectin domain family 3 member A OS=Homo sapiens OX=9606 GN=CLEC3A PE=1 SV=1	158	CLEC3A	6	FALSE
QVLDT	Q8N129	Protein canopy homolog 4 OS=Homo sapiens OX=9606 GN=CNPY4 PE=1 SV=1	66	CNPY4	5	FALSE
QAAR	Q99988	Growth/differentiation factor 15 OS=Homo sapiens OX=9606 GN=GDF15 PE=1 SV=3	187	GDF15	5	FALSE
QVK	P06396	Gelsolin OS=Homo sapiens OX=9606 GN=GSN PE=1 SV=1	191	GSN	3	FALSE
QGPKGEKGAN	Q6ZMI3	Gliomedin OS=Homo sapiens OX=9606 GN=GLDN PE=1 SV=1	165	GLDN	4	FALSE
QPVYKPYLTLCA	Q99944	Epidermal growth factor-like protein 8 OS=Homo sapiens OX=9606 GN=EGFL8 PE=1 SV=1	55	EGFL8	5	FALSE
QNTEYEDEKTLKNPKYKDRA	Q8N302	Angiogenic factor with G patch and FHA domains 1 OS=Homo sapiens OX=9606 GN=AGGF1 PE=1 SV=2	572	AGGF1	5	FALSE
QRHLAGLAV	Q9Y6C2	EMILIN-1 OS=Homo sapiens OX=9606 GN=EMILIN1 PE=1 SV=3	337	EMILIN1	7	FALSE
QECCSPEL	Q9Y6C2	EMILIN-1 OS=Homo sapiens OX=9606 GN=EMILIN1 PE=1 SV=3	351	EMILIN1	7	FALSE
QPEPAPPRPSGPATAEDP	Q9BXX0	EMILIN-2 OS=Homo sapiens OX=9606 GN=EMILIN2 PE=1 SV=3	803	EMILIN2	7	FALSE
QCYNFGWYPESPVCE	P05160	Coagulation factor XIII B chain OS=Homo sapiens OX=9606 GN=F13B PE=1 SV=3	254	F13B	4	FALSE
QKWKYNR	O43155	Leucine-rich repeat transmembrane protein FLRT2 OS=Homo sapiens OX=9606 GN=FLRT2 PE=1 SV=1	575	FLRT2	5	FALSE
QLELHLRPQAAR	Q99988	Growth/differentiation factor 15 OS=Homo sapiens OX=9606 GN=GDF15 PE=1 SV=3	179	GDF15	5	TRUE
